# Supplementary material for: Global distribution and drivers of relative contributions among soil nitrogen sources to terrestrial plants
Source: Nat Commun. 2024 Jul 30;15:6407. doi: 10.1038/s41467-024-50674-6 (PMC11289379; doi:10.1038/s41467-024-50674-6)
Supplement: Supplementary file 3 — Source Data [file 41467_2024_50674_MOESM3_ESM.xlsx]

## Sheet: Figure 2a-c
MAT	δ15Nleaf (‰)		δ15Nplant (‰)		δ15NPUN (‰)
	Mean	SD	Mean	SD	Mean	SD
11.0663	3.97625	11.7496	3.56791	10.9271	8.18255	10.9271
5.78289	-13.065		-12.2805		-8.03565
17.0208	3.11628	10.4642	2.76814	9.73172	6.5473	9.73172
3.57899	-5.12	8.35253	-4.8916	7.76786	-0.80107	7.76144
-8.81691	-5.82293	8.70406	-5.57186	8.05724	-2.62003	7.67401
6.14107	-0.21	8.24487	-0.3253	7.66772	3.94457	7.66772
13.3643	8.65	4.97803	7.5041	5.20996	10.6777	7.47533
-6.64196	-2.51264	9.04597	-2.77746	7.97335	0.19612	7.40557
7.01711	1.57667	8.84501	1.08403	6.81065	2.97318	6.81065
12.9492	0.905	5.66393	0.95965	4.91673	3.72694	6.57807
6.31547	-4.17	6.88722	-4.0081	6.40511	0.27398	6.40511
22.3667	2.93673	8.28355	2.60116	7.7037	7.00638	6.38674
5.46482	-3.48	6.81377	-3.3664	6.33681	0.85614	6.33681
12.5663	5.785	8.20951	4.32445	6.32132	5.93613	6.32132
6.1551	-1.52	6.62042	-1.5436	6.15699	2.72726	6.15428
3.67334	2.93	6.60438	2.5949	6.14207	6.69203	6.14247
12.583	1.62	4.20021	1.4846	3.75346	4.65043	5.95254
7.77919	1.14	6.53367	0.4092	4.55207	3.23049	5.91213
16.5	-1.79656	6.33828	-1.8008	5.8946	1.9992	5.8946
4.5	16.0819	7.2681	12.387	5.78248	13.8416	5.80925
27.0133	2.26	7.46705	1.6102	5.74963	2.49953	5.74963
1.97947	0.33	5.9397	0.1769	5.52392	4.15546	5.52486
20.5292	4.36572	4.6614	3.43559	5.03447	6.76914	5.46622
4.5	9.09997	6.34002	6.80848	4.77754	9.21848	5.41096
13.269	5.2	4.00045	4.61747	3.8392	8.04521	5.39981
7.39074	1.475	4.02344	1.35135	3.5868	4.4477	5.34116
23.4667	3.70914	3.21036	3.0175	3.45686	8.10595	5.2873
11.0663	-1.68167	5.38311	-1.69395	5.00629	2.92069	5.00629
20.925	0.6305	3.60043	0.45637	3.3484	5.24412	4.99561
26.6332	4.65083	3.71526	4.14893	3.55163	8.80048	4.89638
3.32272	0.605	7.47412	-0.03855	6.28455	3.03468	4.87124
19	2.16495	4.14177	1.50804	4.38268	4.91804	4.7928
12.6409	2.495	6.21547	1.79115	4.78591	3.39911	4.78591
22.5	4.7013	5.12072	4.24221	4.76227	7.80221	4.76227
27.3466	4.192	6.17476	3.09784	4.75456	3.97051	4.75456
21.6659	1.486	2.44437	1.14074	2.48966	5.42044	4.73611
-4.03573	-5.24692	3.92602	-5.27403	3.27729	-0.69867	4.71676
15.8917	0.207	5.0346	0.06251	4.68218	3.88684	4.68218
16.0708	-0.1901	5.02294	-0.30679	4.67133	3.51037	4.67133
19.4518	6.65333	5.26316	5.1281	4.38796	7.10218	4.65376
9.9	11.8079	5.07154	8.76955	3.79654	11.475	4.65082
22.5833	2.04242	3.77928	1.3854	4.05787	4.61623	4.51867
27.3037	4.40333	3.91195	3.79777	3.7174	8.9561	4.44114
24.0818	3.7225	1.55684	3.0554	1.89842	6.69244	4.42893
7.54167	2.765	4.5467	1.66375	3.02677	4.49875	4.39856
6.33457	-7.92	4.7022	-7.4956	4.37305	-3.21218	4.38592
13.1988	0.542	4.45714	0.28094	3.75728	2.99896	4.32941
6.68159	-4.8575	4.64902	-4.64748	4.32359	-0.33976	4.29724
28.2043	4.6	3.70945	3.97133	3.50306	6.41775	4.26716
25.989	5.33833	4.27886	4.3366	4.10502	7.51775	4.21268
18.4833	-2.36593	2.98273	-2.33031	2.77394	2.38419	4.17944
19.7927	6.425	2.67515	5.35638	2.82381	7.50311	4.14871
2.60936	2.845	4.15072	1.72235	2.71762	4.82913	4.13215
19.4292	5.63341	2.98376	4.45504	3.69984	7.84358	4.11603
17.0042	-0.40199	2.42163	-1.12286	1.728	3.76045	4.08636
18.5417	2.2832	5.60753	1.82507	5.36937	7.05497	4.07038
20	3.88146	4.35842	3.47976	4.05333	7.13976	4.05333
3.0898	-1.15667	4.33825	-1.2057	4.03457	2.85059	4.03457
24.0375	-0.11201	1.13138	-0.59989	1.56939	3.94086	4.00608
27.5958	3.34667	5.19904	2.44693	4.00326	3.30715	4.00326
2.39781	-4.15	3.67696	-3.4495	2.65589	-0.38552	3.99072
17.1125	-0.09254	5.73955	-0.89885	4.37217	2.60553	3.98875
13.1125	0.33596	4.37431	-0.16214	3.99504	4.07853	3.97302
16.6458	-0.65337	4.48244	-0.82384	4.18851	3.76892	3.94327
12.3042	1.60131	4.21891	1.35922	3.92358	5.32705	3.92358
18.4	0.56528	2.09451	-0.29815	1.40403	4.58052	3.8856
-8.33998	-4.32339	4.33894	-4.29608	3.86846	-0.51133	3.85869
13.9077	2.60405	4.01165	1.98961	3.49399	5.37654	3.81888
17.6375	3.87279	4.09552	3.4717	3.80883	7.2262	3.80883
17.8833	-0.39571	3.22631	-0.60319	3.09371	3.41068	3.78869
6.99062	1.125	5.48193	0.68785	4.26129	3.18408	3.78762
26.0774	2.00023	4.05054	1.17102	3.46389	3.79975	3.68268
20.9375	-0.00856	1.64913	-0.66833	1.63463	4.20187	3.68111
20.6342	6.59333	3.66362	5.32447	3.39357	7.05838	3.66733
17.4583	-2.231	3.31787	-2.33232	3.26591	1.15476	3.65423
-0.39489	1.06	3.85996	0.8558	3.58976	4.66816	3.65336
15.8708	-0.81249	3.1909	-1.11115	3.28648	2.45531	3.65235
5.20287	-2.235	3.92444	-2.20855	3.64973	1.99565	3.64973
6.72026	2.0125	4.55353	0.63	3.64282	4.48678	3.64282
12.8728	5.73667	5.4639	4.41257	4.09478	6.79184	3.61524
17.0312	-0.72907	3.30427	-1.35578	2.49458	3.25494	3.60482
16.5917	2.58512	3.61296	2.06279	3.46436	6.09732	3.59182
27.4991	-1.78	3.21961	-1.56821	2.46629	0.78251	3.59072
12.1654	2.75	2.19203	1.9245	2.74994	6.03099	3.57077
4.3243	0.73	2.33345	0.6225	2.06602	3.70574	3.56432
0.43984	-1.105	3.82545	-1.15765	3.55767	2.71314	3.55767
11.8339	2.91333	4.96822	1.83003	4.09572	4.11222	3.55694
7.12225	0.51125	4.44589	-0.571	3.55671	3.26167	3.55671
16.1375	0.16995	3.82359	0.02805	3.55594	3.84255	3.55594
16.6363	-0.289	1.74529	-1.12471	1.40995	2.31468	3.55114
7.09596	2.575	4.57498	1.85275	3.52274	3.73795	3.54867
20.104	0.07553	3.79762	-0.05976	3.53179	5.18752	3.53179
19.8	2.33986	4.61983	1.48792	3.64457	3.21626	3.51772
6.30719	-3.87333	3.77583	-3.7322	3.51152	0.5493	3.51152
28.3643	3.14	3.38201	2.2474	3.07537	4.75428	3.50194
5.94073	-0.2106	3.7446	-0.32586	3.48248	3.92999	3.48248
13.0904	2.49571	3.12378	1.84451	2.88397	4.37933	3.48087
12.6227	0.084	4.57444	-0.24252	3.60579	1.74518	3.47946
-16.3	-2.7737	3.93546	-2.90509	3.5114	0.55724	3.47025
5.96721	-4.11	3.71938	-3.9523	3.45902	0.3054	3.45902
12.6119	3.205	2.51557	2.47563	2.59959	6.11341	3.45624
16.475	-0.95835	3.54262	-1.30461	3.19207	2.5095	3.45114
12.6409	1.375	1.27986	1.11115	1.24345	4.27756	3.44743
6.05833	0.385	4.47599	0.16645	3.44651	2.10353	3.44651
-5.75838	-0.89444	3.06534	-1.34954	2.4171	3.36523	3.43526
7.8	9.3011	2.68719	7.02239	1.29765	8.28639	3.42659
4.52906	-3.055	3.66988	-2.97115	3.41299	1.18588	3.41344
11.8339	3.42333	1.74649	2.96197	1.76049	6.62365	3.38789
14.9	5.00255	4.81619	3.60997	3.76515	5.25775	3.38409
21.3546	4.28286	2.71331	3.26737	2.60553	5.94985	3.37544
20.0458	-0.85021	0.71739	-1.66017	0.57391	3.01271	3.37085
22.9833	3.50877	2.8461	2.79134	3.06849	6.11212	3.36694
-0.02088	-2.27875	3.62256	-2.26338	3.36467	1.79105	3.3637
5.95791	1.97242	3.61567	1.70435	3.36257	5.9614	3.36257
19.378	5.6305	3.65876	4.23304	2.75702	6.86745	3.35458
17.4833	1.08368	3.47039	0.87782	3.22746	5.10041	3.35452
23.3205	-0.02	3.5916	-0.3313	3.29365	2.39792	3.33644
18.5375	-0.41023	2.73908	-0.78395	2.93264	2.64917	3.33622
19.6125	4.90739	3.39944	3.53365	1.88837	10.3768	3.33361
19.925	2.22297	5.49982	1.02569	4.19473	5.89928	3.33357
28.4485	0.56667	2.49846	0.06448	2.51384	2.4827	3.32138
18.2958	0.12925	3.57055	-0.0098	3.32061	3.71837	3.32061
11.1163	5.12333	4.44343	3.6708	3.6509	5.39243	3.32029
15.8958	2.3155	4.42417	1.57333	3.87813	5.49576	3.31405
22.35	1.62768	2.42319	0.96432	2.84673	4.20682	3.30422
21.2083	1.25052	3.14157	0.6725	3.05807	6.99067	3.29922
5.72235	2.5385	4.6955	1.78801	3.58727	3.31742	3.29817
16.6735	-2.30497	1.90637	-2.77245	1.59229	2.91394	3.29359
16.3458	-0.20516	3.23049	-0.6627	3.12503	3.62754	3.29231
12.6271	-0.52444	2.55474	-0.4476	2.17857	2.46022	3.28551
6.11704	-5.095	3.5426	-4.86835	3.29462	-0.60016	3.28224
-8.07283	0.39105	4.38028	0.17111	3.37282	2.95281	3.28068
23.7182	6.84	4.25656	5.1368	3.27755	6.19089	3.27755
14.0879	3.24348	4.31545	1.63439	3.42132	5.14321	3.27524
16.0158	-1.31978	2.66739	-1.71819	2.47816	2.64953	3.26734
21.525	3.0188	3.71565	2.37508	3.53497	7.0232	3.26663
0.30121	2.32333	3.49653	2.0307	3.25177	5.89178	3.26123
21.3042	4.93043	3.32503	3.87513	2.89944	5.57911	3.2603
19.3708	-2.24132	1.48467	-2.46685	1.01073	2.60439	3.25493
-0.24988	-0.16	3.49846	-0.2788	3.25356	3.54371	3.24919
16.1665	3.00939	4.45386	1.97115	3.66674	3.85333	3.2145
18.5242	3.927	4.01779	2.1616	3.21423	2.1616	3.21423
19.25	0.05891	3.45364	-0.07521	3.21189	3.61479	3.21189
7.58544	2.842	4.16416	2.05834	3.2064	3.91907	3.2064
22.675	3.74157	3.43952	3.34966	3.19875	6.90266	3.19875
18.8814	1.94462	3.20435	0.57569	2.56348	2.62035	3.19131
6.925	7.325	3.22042	5.24799	2.67845	6.52633	3.19126
21.3181	1.05344	3.12506	0.58308	2.65549	3.67089	3.18885
9.93306	-8.5035	3.55497	-7.90663	3.14685	-3.99471	3.17905
17.6143	7.05667	4.26055	5.12042	3.34994	6.76534	3.17851
1.21786	-1.415	3.41533	-1.44595	3.17625	2.4793	3.17625
6.38833	2.125	2.97692	1.1447	1.78092	4.04334	3.1641
1.13005	6.435	3.3729	5.85455	3.1368	9.77365	3.13555
14.0121	3.8	2.96985	2.4595	1.8109	4.93846	3.13436
7.41533	2.42833	4.84867	1.70648	3.76459	3.335	3.13226
20.7375	-3.06502	1.61151	-2.98047	1.49871	1.80166	3.12735
23.3916	14.8015	3.36126	13.6354	3.12597	13.6354	3.12597
27.5782	0.513	2.8513	0.27065	2.25788	2.29626	3.11392
20.9458	1.99688	3.28863	1.35331	3.04122	4.76917	3.11122
10.8	-6.0799	3.44824	-5.61959	3.11661	-1.97967	3.11094
-5.81136	-8.37509	2.78673	-7.97724	2.47642	-4.17375	3.10979
6.21626	-1.42	3.35169	-1.4506	3.11707	2.82454	3.10597
12.6787	0.435	2.51863	0.09715	2.50577	4.3172	3.0758
26.3658	2.07636	1.72851	1.43875	1.84546	6.0307	3.0598
22.2875	-0.0976	5.20511	-0.22077	4.84075	4.60786	3.05866
22.1708	1.34028	6.38871	0.89798	6.25047	6.73225	3.05279
5.87107	-8.462	3.27963	-7.99966	3.05006	-3.74868	3.05199
0.15	-0.10267	4.93366	-0.62779	3.96681	2.00077	3.05156
6.04127	-7.35	3.28098	-6.9655	3.05131	-2.70261	3.05131
3.96934	-2.71	3.26683	-2.6503	3.03815	1.46755	3.03815
26.344	6.00691	1.86974	5.10295	1.91695	7.97494	3.03779
-9.8399	-4.02837	5.40468	-3.74983	4.4619	1.25949	3.03035
12.3753	4.24667	1.73667	3.22323	2.05756	6.2578	3.02636
5.8347	-0.15	3.25363	-0.2695	3.02587	3.97893	3.02587
-2.9	9.42698	3.40257	7.04694	2.70889	9.54519	3.02401
5.75784	1.475	3.24562	1.24175	3.01843	5.4848	3.01843
1.7026	-5.77655	3.42716	-5.178	3.0809	-1.62774	3.01715
21.7382	3.4075	3.91668	2.49378	3.01584	3.64687	3.01389
12.7741	1.2	1.48294	0.92787	1.32767	3.57346	3.00554
6.65199	0.46	3.22441	0.2978	2.9987	4.60344	3.00532
16.0542	0.01156	3.24135	-0.48036	2.82344	3.51779	3.00504
26.3672	5.56667	2.67033	4.51583	2.53726	6.97203	3.00417
20.5542	-0.72742	1.49511	-0.8065	1.39046	3.97012	3.00095
15.5027	2.14583	3.55436	1.31241	2.76426	3.39707	2.99352
27.545	-0.31727	2.75306	-0.59393	1.95438	2.09022	2.98863
18.7542	-0.4725	0.75663	-0.99849	0.09687	4.75036	2.98049
15.1173	-3.48086	3.67013	-3.65828	2.97414	0.47553	2.97069
14.3	3.98954	3.67739	2.86488	2.8121	4.72088	2.95945
13.1	2.72056	3.11324	1.6406	2.80192	5.2686	2.94931
12.1375	0.18416	3.63941	0.04127	3.38466	4.74861	2.93836
20.9959	0.40769	2.931	0.08131	2.5352	2.25379	2.93528
-4.9	-1.40213	3.13056	-1.9316	2.70471	2.63588	2.9344
20.5833	1.5649	2.02788	0.89184	2.49901	4.22267	2.93152
7.79548	-7.7676	3.29828	-7.12392	2.88746	-3.37453	2.91715
20.3417	-1.90552	1.8395	-2.07325	1.82787	3.7505	2.91231
13.0968	1.345	1.47785	0.67635	2.00302	4.79183	2.90994
21.9228	-2.3	2.16564	-2.03967	1.71303	0.72967	2.89975
1.58275	3.20633	3.78293	2.33888	2.91285	4.25964	2.89973
18.0598	-2.884	3.13656	-3.22434	2.51613	-0.30282	2.89416
22.1491	2.455	3.11103	2.15315	2.89326	7.54359	2.89326
17.3708	-0.56849	2.04592	-1.32358	1.60449	3.46728	2.8685
6.61218	-3.72938	3.01163	-3.44793	2.6708	0.01158	2.8643
1.01702	-0.39091	3.06249	-0.49355	2.84812	3.41765	2.85647
11.1438	-2.194	3.70566	-1.81938	2.85335	-0.13657	2.85336
7.8	9.05859	3.31716	6.72241	2.41867	8.59541	2.84394
17.7028	4.14825	2.52389	2.86482	2.59756	6.24704	2.84368
22.5658	3.02059	2.41445	2.07509	1.85127	4.68457	2.84323
16.4221	0.04333	3.5509	-0.94533	2.84072	-0.94533	2.84072
12.5824	2.12	3.67696	1.5024	2.83126	3.11328	2.83539
24.7392	-0.168	3.67854	-0.25936	2.83248	0.74368	2.83248
-1.45003	0.22	2.61591	-0.49484	1.90618	4.35916	2.81326
12.583	0.7844	3.65455	0.42369	2.81774	1.99097	2.81285
17.4	2.00104	3.68387	1.35401	2.85053	2.80694	2.80998
18.1042	-1.30571	2.50972	-1.51303	2.30917	2.81903	2.80812
7.87088	-0.87	3.084	-1.1032	2.19341	1.47094	2.80347
25.9522	5.23245	3.0295	3.49481	2.11483	5.55097	2.79923
19.9625	0.4407	0.50679	-0.19709	0.20317	5.58197	2.79151
10.8	-4.72412	2.90816	-4.30706	2.6371	-0.9247	2.79052
18.2333	-2.36486	1.93887	-2.73757	1.59954	2.79254	2.78999
-6.57803	1.85704	4.52706	1.08664	3.73049	3.5462	2.78838
0.84235	-1.29	2.99206	-1.3297	2.78261	2.56926	2.78479
22.1417	0.00362	2.02395	-0.20624	2.02251	3.67759	2.77504
21.8047	-0.1555	2.68744	-0.42535	2.54712	3.15273	2.7722
-2.3179	-1.11	2.98817	-1.1623	2.77899	2.51545	2.77104
8.86215	-0.98364	3.59157	-0.8874	2.76551	0.90949	2.76551
6.43997	-4.0225	2.93898	-3.87093	2.73325	0.41987	2.76143
17.95	1.80847	2.96882	1.55188	2.761	5.29388	2.761
21.7083	-2.92198	1.05954	-3.31759	0.84764	2.18804	2.75596
19.4042	-0.47478	2.98475	-0.79227	2.73891	2.74454	2.7536
16.2792	-1.90012	2.95905	-1.89711	2.75191	1.91172	2.75191
19.9057	14.535	3.57089	11.0619	2.74958	12.3067	2.74958
4.52464	-1.47	2.95193	-1.4971	2.7453	2.65962	2.7453
16.7042	-0.56844	2.69657	-0.76061	2.6128	2.9244	2.73886
17.6	7.97197	3.81915	5.88477	2.97758	7.32897	2.73833
21.8375	1.54739	2.9355	1.30907	2.73001	4.89557	2.73001
12.6409	1.39	1.0748	1.1123	1.07084	3.89346	2.73
12.583	2.995	2.93449	2.65535	2.72908	7.37616	2.72908
3.41667	3.19	2.82908	2.09617	1.94215	4.82728	2.7257
18.176	4.65	2.89914	4.1945	2.6962	7.92746	2.6962
2.49302	-3.47194	2.90945	-3.594	2.51872	1.05254	2.69536
12.9708	-0.12325	2.39613	-0.5273	2.26276	4.5226	2.69487
24.1167	0.12248	0.26732	-0.59142	0.57491	5.19881	2.69186
17.9083	1.08055	3.36435	-0.11556	2.69148	3.06994	2.69148
28.3808	5.37273	2.1448	4.86664	1.99467	7.5869	2.69035
26.8019	-1.21019	2.24768	-1.33634	2.08639	2.42109	2.68905
23.2208	4.91932	4.2455	3.7626	2.96983	7.07229	2.68764
26.8019	-1.2828	2.26046	-1.41047	2.09033	2.31357	2.68142
-0.57255	-6.49489	2.88249	-6.17025	2.68071	-2.37033	2.68071
-0.4702	1.72778	3.46738	1.20039	2.66988	3.4639	2.66794
-0.93114	-2.32051	3.43593	-2.00404	2.69926	0.28075	2.66607
5.73954	-4.6	2.88021	-4.408	2.67859	-0.16623	2.66467
6.14107	-6.425	2.86378	-6.10525	2.66332	-1.83538	2.66332
12.6792	-1.39172	1.42783	-1.71144	0.90846	3.33749	2.65818
14.9	1.22345	3.53266	0.64425	3.52307	5.278	2.65748
13.4639	1.03	3.45068	0.6631	2.65702	2.2299	2.65702
16.7042	-0.76065	3.76162	-0.98208	3.57739	4.19728	2.65458
20.0583	-3.18979	4.53327	-3.09651	4.21594	1.66524	2.65453
18.7291	9.41	2.43153	6.95024	2.3648	9.30811	2.65442
13.0968	1.26667	1.36137	0.99467	1.3018	3.36348	2.64856
-1.19144	-0.80226	2.79452	-1.37932	2.11901	3.8721	2.64593
18.6583	0.57667	2.94771	0.0729	2.84644	6.6201	2.64511
18.7333	0.21889	2.31971	-0.19686	2.25919	4.43436	2.645
-18.686	-0.48	3.51169	-1.0594	3.1861	3.85867	2.63542
9.31397	0.0301	2.77505	-0.09204	2.5212	4.04178	2.63516
2.59851	-1.2025	3.42182	-1.05593	2.6348	1.05415	2.63253
20.1173	2.9525	1.00891	2.26813	0.5681	6.20428	2.63234
22.125	1.0072	0.14912	0.30938	0.56463	6.1425	2.62884
22.0094	3.92875	0.79236	3.36078	0.95261	8.06885	2.62819
15.3333	2.38942	2.82363	2.09216	2.62598	5.93882	2.62598
0.90319	-2.22	2.72666	-2.1946	2.5358	1.70862	2.6254
8.62183	0.41	2.99862	0.2513	2.78871	4.58536	2.62149
-5.81136	-8.73773	2.81487	-8.25609	2.61783	-4.82288	2.61783
19.4518	5.32444	2.73918	4.01061	2.05681	6.73429	2.61353
26.135	7.31617	2.25382	5.97105	2.38014	9.08744	2.60933
17.8208	0.50236	1.80176	-0.03765	2.20574	3.43131	2.59919
21.8793	5.35108	1.71424	4.15403	1.6949	5.95618	2.59862
26.5684	1.67724	2.85858	1.40774	2.6873	5.25617	2.59312
4.55736	-4.67	2.786	-4.4731	2.59098	-0.31408	2.59098
17.4452	2.38222	2.20659	1.33111	1.81574	3.98275	2.58966
6.59496	-2.97333	2.78407	-2.8952	2.58918	1.40645	2.58924
4.39165	-4.3	2.78189	-4.129	2.58716	0.01842	2.58716
24.1665	-3.20667	2.77736	-3.1122	2.58295	0.38114	2.58295
17.6333	-0.91912	2.67825	-1.60345	1.95261	3.90066	2.58134
16.25	4.00219	3.81009	3.59204	3.54338	7.96037	2.57698
27.2181	4.39714	1.93845	3.41259	1.61609	4.95057	2.57396
20.6064	4.095	3.33047	3.02315	2.56446	4.23283	2.56446
17.525	-1.92436	1.75219	-2.35627	1.41877	1.69385	2.5628
19.9583	-1.16098	2.86834	-1.20971	2.66756	3.54904	2.55911
12.583	1.645	2.75065	1.39985	2.5581	5.35653	2.5581
21.6	1.1942	2.751	0.98061	2.55843	4.57661	2.55772
25.0253	0.72	1.86714	0.31481	1.84747	3.87431	2.55672
21.8793	8.18593	1.69588	6.40213	1.722	8.42368	2.55529
22.6667	1.07307	3.19308	-0.12155	2.55447	2.77845	2.55447
7.85	1.11667	2.91298	0.4694	2.12805	2.96401	2.55417
21.2792	-0.00352	3.19031	-0.98282	2.55225	2.00043	2.55225
17.4332	3.4208	3.46373	2.26779	2.71397	3.69977	2.54918
-10.3314	-2.80293	4.98619	-2.81846	4.44449	1.63974	2.54874
19.6708	0.08935	2.37558	-0.37223	2.09758	4.55907	2.54706
21.9167	-0.55131	2.15252	-1.26791	1.46085	4.42182	2.54616
22.6148	4.84545	1.97097	3.87091	1.95906	6.80366	2.54363
25.8407	2.21106	3.4503	1.64383	3.1266	5.87723	2.54253
7.30219	0.70771	2.67117	0.03821	2.30756	5.50077	2.53984
10.1301	2.77553	2.75368	1.58601	1.96069	4.4303	2.53692
23.134	4.49867	2.62171	3.37442	2.34406	6.52375	2.52139
14.0066	-2.99	1.81221	-3.09544	1.83586	1.67271	2.51825
15.1	4.58553	3.52757	3.40086	2.71623	4.44036	2.51221
21.8792	1.01577	1.91949	0.62308	1.85819	4.57301	2.51085
24.4086	2.764	3.25985	1.99828	2.51009	3.01785	2.5102
16.925	1.24109	1.48266	0.27731	0.7431	5.75072	2.50894
16.8833	-1.21106	2.24533	-1.54611	2.10887	2.41064	2.50605
7.92083	-1.64923	2.77241	-1.66378	2.57834	2.60661	2.50602
16.925	0.0339	0.31024	-0.51142	0.87251	3.88708	2.50451
11.1263	-1.26317	2.13185	-1.80657	1.64226	0.68563	2.50081
17.0875	-0.26138	4.10893	-0.48008	3.97158	4.58354	2.49866
21.8214	4.50833	3.24691	3.34142	2.50012	4.49035	2.49774
-0.277	-0.99	2.68488	-1.0507	2.49694	2.76991	2.49694
25.9522	4.41	2.53189	3.1129	1.66744	4.49541	2.49506
16.4583	-0.80062	1.23846	-1.08862	1.3931	3.67277	2.49345
21.6495	0.7915	3.14919	0.47554	2.4378	2.24228	2.49319
5.5	-2.78133	3.45053	-2.67335	3.0082	0.58499	2.49083
21.3218	5.88306	2.14411	4.55329	1.93472	5.99756	2.49019
10.5	-0.92963	3.75646	-0.95497	3.04639	0.81808	2.48281
1.75869	-0.59189	3.55814	-1.21406	3.0319	2.72791	2.4784
16.7114	-5.62031	3.17858	-5.44113	2.57963	1.96023	2.47778
26.5773	1.97292	2.58996	1.62341	2.4181	5.12911	2.47019
15.1715	-0.47543	3.02706	-0.99424	2.64251	3.54151	2.46799
22.1333	-3.26103	2.6523	-3.16276	2.46664	0.41191	2.46664
5.40671	-1.52	2.64458	-1.5436	2.45946	2.67487	2.45946
16.1204	-2.20286	1.21009	-2.47079	1.13556	1.55855	2.45918
18.2105	4.84	2.7511	3.44732	2.02682	4.83661	2.45474
-1.08227	1.14782	2.24111	0.3693	1.62748	5.16838	2.44945
26.5995	-5.8357	3.02534	-4.9585	2.29054	-3.4638	2.44923
26.344	6.48712	1.46248	5.63189	1.61248	9.08356	2.44578
21.8793	7.45148	1.94037	5.76711	1.78152	7.71771	2.44428
4.17083	-0.7125	3.2088	-0.67863	2.47078	1.35283	2.44252
20.8208	0.40173	2.10075	0.09388	2.18471	3.56694	2.43808
18.5317	-7.02083	2.61914	-6.65938	2.4358	-1.52216	2.4358
21.5291	-1.98333	1.63024	-2.00767	1.3405	1.34564	2.43252
18.1	-0.06834	4.08592	-0.19356	3.79991	4.50944	2.43236
7.45417	-1.345	2.15668	-1.58795	1.06342	1.25159	2.43161
1.06338	-5.31909	2.84737	-4.2257	2.19247	-1.88272	2.42945
26.344	4.205	1.96488	3.28449	1.69347	4.70398	2.4211
3.22359	1.89966	2.44721	1.08598	1.9586	3.21524	2.41997
23.3562	1.5361	0.57103	1.29857	0.53106	6.1594	2.41903
1.24403	0.0125	2.57038	-0.11838	2.39046	3.80871	2.4189
18.5455	-0.49185	2.3933	-1.27885	1.95144	2.47651	2.41564
-12.5315	-3.51805	4.75217	-3.47333	4.23107	1.48037	2.41518
5.9911	0.22044	2.59625	0.07501	2.41451	4.33439	2.41451
0.52793	-0.20735	3.24672	-0.93805	2.77796	3.23194	2.40937
1.05715	-1.5363	2.32272	-1.81083	2.0044	2.28793	2.40717
23.1717	4.57696	2.59044	3.33199	2.17502	6.19227	2.40674
18.5208	-0.01111	2.25819	-0.35191	2.04896	3.68337	2.40653
5.82936	2.81055	3.12534	2.03412	2.40651	3.98265	2.40651
0.25278	0.27	3.196	-0.21073	2.61523	2.68521	2.40354
27.4129	0.66125	2.82331	0.42739	2.56722	3.75054	2.40127
14.4708	3.4076	3.78599	2.43759	2.62307	6.15562	2.39966
24.2839	8.402	3.10795	6.33954	2.39312	7.36534	2.39312
19.3208	1.04843	1.99376	0.52287	2.07561	4.34897	2.39073
22.55	-1.6387	0.62463	-1.97385	0.65415	3.20352	2.38862
6.30274	0.435	2.5668	0.27455	2.38712	4.55574	2.38712
26.1809	6.56667	1.55081	5.85611	1.46717	9.24422	2.38489
3.16817	1.1224	2.99217	0.17788	2.37749	3.61153	2.38265
13.6201	-0.62019	2.94761	-1.04834	2.40095	2.25869	2.38191
20.2	-1.83976	2.55828	-1.84098	2.3792	1.81102	2.3792
26.8203	-0.095	3.07591	-0.20315	2.36845	0.69584	2.36845
20.3762	1.8275	3.07257	1.27718	2.36588	2.49836	2.36588
4.725	1.73	3.06884	1.2021	2.36301	3.20585	2.36301
27.6361	1.17857	2.50798	0.83668	2.37759	4.00383	2.35845
17.7042	0.57087	0.48176	0.06177	0.65966	4.77092	2.35722
21.3451	7.85	3.05781	5.9145	2.35451	7.08724	2.35451
2.96366	-2.07	2.53144	-2.0551	2.35424	1.99236	2.35424
6.61439	-5.0525	2.52906	-4.82883	2.35203	-0.52582	2.35188
5.17027	1.39333	2.57799	1.1658	2.39753	5.36772	2.35119
19.4398	3.1	1.03923	2.553	1.06684	5.02821	2.34977
3.65671	0.57	2.69405	0.1742	2.17528	4.42855	2.3492
6.50661	4.25	1.8809	2.8012	0.96563	5.69334	2.34797
22.6625	0.87461	0.71554	0.16865	0.0625	4.6819	2.34363
27.8204	6.86	1.65341	5.8614	1.33819	8.12879	2.34031
24.4711	3.96833	3.03865	2.92562	2.33976	3.94206	2.33976
19.5167	1.9436	1.31466	1.18664	1.91688	4.57081	2.33431
7.30834	2.465	2.77256	1.1883	2.22399	4.52309	2.33336
6.04949	-8.32	2.50825	-7.8676	2.33267	-3.60414	2.33267
26.7322	-0.6475	2.50707	-0.73218	2.33157	2.65854	2.33157
3.27892	-4.265	2.45366	-4.09645	2.2819	-0.02693	2.33093
1.2813	-0.4075	2.49966	-0.50898	2.32468	3.42072	2.32848
25.4667	1.08361	2.83707	0.27404	2.00694	4.10204	2.32793
9.39583	-1.22545	1.80782	-1.53193	2.05216	2.35828	2.32646
1.6681	-2.5625	2.48076	-2.51313	2.3071	1.44364	2.32522
17.7083	1.20858	2.37064	0.89884	2.3056	4.81613	2.32478
20.2458	-0.80809	2.62246	-1.19169	2.65866	3.07091	2.32411
3.69306	0.57	2.99813	0.3089	2.30856	2.36425	2.32261
21.7346	-0.52974	2.38977	-0.73143	2.25003	2.75764	2.31994
20.7458	0.49893	1.95816	0.11653	1.6976	5.07497	2.31551
24.1665	-2.1675	2.48468	-2.14578	2.31076	1.34757	2.31076
0.99284	-3.538	2.4834	-3.42034	2.30956	0.48916	2.30763
7.45833	3.82	2.99813	2.8114	2.30856	4.67848	2.30679
22.3765	11.4109	2.02615	9.02893	2.0213	11.6044	2.30268
23.2	1.82321	2.29261	1.46098	2.24976	5.24098	2.2997
24.2792	0.91337	1.29932	0.29478	1.80891	3.44082	2.29369
9.45017	2.72235	2.5819	1.56901	2.02402	4.74144	2.29291
19.2593	7.614	3.06207	5.5425	3.00536	8.02605	2.29279
19.075	0.66601	1.67161	0.21395	1.53549	4.33638	2.29198
-3.1	-2.78921	1.88191	-3.05761	1.42321	1.50839	2.2913
17.6208	1.59724	2.46319	1.35543	2.29076	5.1106	2.29076
17.925	0.99906	2.09836	0.47842	1.8816	4.24742	2.28875
5.26571	-1.15724	2.79671	-1.06052	2.28981	1.01086	2.28776
25.5208	-1.79066	2.86556	-1.85306	2.39535	1.02033	2.28477
-10.1	-2.34083	4.02264	-2.66916	3.46378	1.33152	2.28408
13.7167	-0.13271	2.7568	-0.66237	2.34134	3.05923	2.27966
12.7	-3.18521	2.0944	-3.30013	1.83043	1.9635	2.27921
22.8593	4.6037	2.49175	3.43519	2.14288	4.83138	2.27829
3.93754	-3.22	3.21976	-2.79134	2.81561	-0.427	2.27781
9.7	0.41037	2.956	0.18599	2.27612	1.94099	2.27612
6.61042	0.325	2.95099	0.12025	2.27227	2.02973	2.2739
6.7	7.32824	3.36214	5.39464	2.51114	6.76221	2.27351
13.75	0.18764	0.60852	-0.82989	0.48682	4.55636	2.27267
18.2708	-1.02329	1.52513	-1.51024	0.81226	5.20549	2.26699
19.3876	2.60543	2.38834	1.80128	2.11163	4.85898	2.2663
26.0371	0.45	2.12767	0.2485	1.97231	2.84023	2.26622
5.7198	2.3825	2.70043	1.36541	2.1265	3.93505	2.26531
6.10833	1.77	2.94156	1.2329	2.265	3.16748	2.265
5.46898	1.3	2.04443	0.62427	1.14703	3.2448	2.26493
11.5025	2.465	3.89616	1.3387	3.60723	3.95583	2.26378
14.3	-1.60317	2.79356	-1.48725	2.10942	0.3059	2.26045
17.5833	0.3938	1.92525	-0.21935	1.58352	3.99649	2.26006
14.5563	-5.2225	0.18768	-5.158	0.15015	0.24034	2.25996
12.6119	2.06833	2.96718	1.3266	2.35941	3.2516	2.25978
1.57358	-2.275	2.42538	-2.24575	2.2556	1.7044	2.2556
16.9833	-1.02719	1.72003	-1.31634	1.36262	3.8707	2.25527
2.7901	1.35571	3.00641	0.79157	2.40994	3.17683	2.24922
26.5168	0.015	2.41017	-0.11605	2.24146	3.28328	2.24146
0.62841	0.71239	3.19968	0.17033	2.59439	2.94052	2.23969
7.55825	-1.41143	2.71279	-1.46557	2.05527	0.95059	2.23655
21.8208	-0.11509	0.62414	-0.68324	0.05058	3.81318	2.23648
16.6013	2.13091	2.90081	1.5108	2.23362	2.92073	2.23362
9.06906	-1.212	2.79122	-1.9496	2.23298	1.76626	2.23298
27.0929	2.57818	2.30743	2.2021	2.16301	5.51734	2.23282
4.08886	-0.4625	2.40006	-0.56013	2.23206	3.5661	2.23022
26.344	6.89331	1.76756	5.95478	1.66155	9.17991	2.22651
0.5206	3.57191	2.78185	1.87753	2.22548	7.06067	2.22548
17	-1.5814	2.59535	-1.46297	1.88994	0.19131	2.22481
27.4769	4.40833	1.41665	3.64238	1.32893	6.27721	2.22463
24.9833	2.49951	2.17754	1.94218	2.05279	5.71308	2.22408
18.8083	0.54092	1.65389	0.27887	1.64125	4.16866	2.22314
7.8	7.93125	2.46042	5.83327	1.81898	8.16877	2.218
18.6823	2.73709	2.29403	2.30894	2.1657	5.96595	2.21765
25.757	0.25726	2.20252	-0.03131	2.07008	3.38035	2.21195
-9.8	-3.56792	3.97292	-3.36214	3.4254	0.46758	2.2109
13.0347	5.042	2.7293	3.87714	2.05428	5.93545	2.20792
8.35524	0.48333	2.75772	-0.59333	2.20617	3.16535	2.20617
-5.32779	-1.57533	2.83077	-2.06904	2.41463	2.77836	2.19996
27.2181	4.97396	1.83144	3.8154	1.51366	6.12961	2.19981
0.15	0.395	3.56223	-0.11872	2.86184	2.4851	2.19963
24.5417	0.00928	0.39395	-0.39401	0.74296	3.79932	2.19955
17.7208	-0.54312	1.5899	-0.6351	1.4786	3.74304	2.19843
24.1665	2.67421	2.54211	1.75521	2.1071	4.95066	2.19816
12.583	1.635	1.77484	1.39055	1.6506	5.7293	2.19092
21.3311	7.92	2.84257	5.9684	2.18878	7.14185	2.18878
23.1792	-0.10035	1.18372	-0.37761	1.22953	4.08054	2.18819
12.5663	4.415	3.83959	2.87005	3.52146	5.4289	2.18196
20.6625	-0.66071	1.39145	-1.06256	1.74391	2.26432	2.17754
0.51725	-3.73928	2.26943	-3.49379	2.02373	0.34621	2.17649
8.59473	-1.133	2.82564	-1.00241	2.17574	0.80785	2.17574
22.0875	-0.58846	1.94051	-1.14119	1.89333	2.00747	2.1754
16.1117	2.43467	2.71877	1.57225	2.52849	5.7108	2.17537
17.3417	1.94081	1.04251	1.34754	1.45095	5.54087	2.17402
23.302	-3.6	2.33666	-3.478	2.1731	0.04992	2.1731
-0.20575	-4.30726	3.01477	-3.44659	2.32137	-1.65659	2.17248
16.4333	3.62626	2.24199	2.56638	2.06693	6.10471	2.165
4.18453	-3.42706	2.22796	-3.31717	2.072	0.86898	2.16416
6.46906	2.945	2.32638	2.60885	2.16353	6.90168	2.16353
22.3125	1.00601	1.40534	0.21971	1.794	3.35638	2.16311
23.9306	-3.64685	2.01392	-3.57255	1.85414	0.06347	2.16236
10.4257	-3.11598	2.29248	-2.79704	1.76149	-0.39457	2.15831
27.0315	4.35746	1.3226	3.30637	1.4228	5.36482	2.15466
25.2583	-0.99012	0.06083	-1.28893	0.45677	4.78065	2.15314
26.344	6.55759	1.98997	5.55578	1.6308	8.79896	2.1527
16.7114	-5.63643	2.29498	-5.44646	1.87961	1.36186	2.14487
10.4471	-0.73333	1.71561	-1.23567	1.91542	2.53382	2.14361
3.10287	0.17143	2.22194	-0.46177	1.52047	2.75964	2.1432
-1.48477	2.645	2.24153	2.32985	2.08462	6.06592	2.14238
13.9384	-1.06556	2.77956	-0.95048	2.14026	0.5926	2.14026
16.232	2.59133	2.77415	1.86533	2.13609	3.29373	2.13699
17.0725	-4.95844	1.26404	-4.7556	1.20825	-0.94129	2.13626
13.4042	1.84192	2.66719	0.49354	2.13375	3.94929	2.13375
6.21554	-2.03	2.30517	-2.0179	2.14381	2.25719	2.13229
1.57029	-1.74211	2.2427	-1.97505	1.53905	1.34682	2.13058
23.4125	0.76982	0.82225	-0.0257	1.08812	4.83626	2.1295
0.15	0.955	3.24607	0.35581	2.69421	2.95963	2.12825
7.46667	-1.615	2.76479	-1.37355	2.12889	0.49312	2.12653
21.4003	-0.71	2.75772	-0.6767	2.12344	0.49329	2.12344
16.2	8.32722	2.68297	6.24811	2.10513	7.74581	2.12174
28.1855	1.46643	1.71286	0.82034	1.60141	3.6998	2.11899
25.3083	-0.5276	1.23061	-0.95481	1.61702	2.13977	2.11635
21.3708	0.46972	1.0068	-0.03978	1.25616	4.359	2.11373
27.2181	4.58485	1.34814	3.52482	1.29551	5.73388	2.11254
5.2232	-2.8	2.29103	-2.734	2.13065	1.47162	2.11249
15.1	-0.04242	2.98254	-0.24519	2.28471	1.27821	2.11116
18.1042	4.16371	2.2692	3.74225	2.11035	7.47808	2.11035
8.43333	-1.08682	2.39882	-1.24209	2.17656	2.96865	2.10875
16.7073	-6.58277	2.6333	-6.24622	2.10664	1.35744	2.10684
5.21519	-0.34	2.26274	-0.4462	2.10435	3.75886	2.10435
16.7167	4.66591	2.26232	4.20929	2.10396	8.00063	2.10396
27.1058	0.22714	1.92311	0.00513	1.58909	4.35605	2.10276
11.136	2.99	1.64049	1.80955	0.75017	4.44707	2.09978
-1.99444	-0.29694	2.75569	-0.40944	2.16836	2.04384	2.09854
22.4145	2.59172	1.6546	1.76604	1.50984	3.80213	2.09839
21.3218	6.29313	2.7249	4.71571	2.09817	5.88962	2.09817
18.0372	4.555	2.72236	3.37735	2.09622	4.71549	2.09622
5.75551	8.95667	2.61825	6.18533	2.0946	6.18533	2.0946
-5.9	-1.9616	2.24971	-1.95429	2.09223	1.47271	2.09223
1.3564	-1.72	1.21622	-1.5232	0.83919	1.53036	2.08566
20.7083	0.40407	0.87137	-0.12068	1.05002	4.28283	2.08565
-5.1	-0.73813	2.16089	-1.45664	1.80023	3.70863	2.08446
8.72786	0.97105	2.93246	0.12332	2.49608	3.04587	2.08235
4.62543	-3.76	2.22032	-3.6268	2.06489	0.53698	2.07845
7.43333	-3.435	1.74655	-3.23295	0.69714	-0.39178	2.07293
19.5583	-0.41401	1.37493	-0.97631	0.62633	5.86173	2.07195
16.1446	0.95977	2.77856	-0.05148	2.15008	3.78193	2.07194
17.0725	-4.38944	1.33394	-4.29258	1.26909	-0.23107	2.06936
7.85833	0.91	2.68701	0.5707	2.06899	2.41778	2.06899
24.5618	7.02521	2.19326	6.26988	2.00341	9.72721	2.05816
6.16646	-6.37714	2.66888	-5.0404	2.05504	-3.10872	2.05504
8.9653	-2.66175	1.9237	-2.60542	1.78904	1.69076	2.05248
4.79979	-3.25179	2.19991	-3.15416	2.04591	1.02182	2.04591
15.5027	3.776	2.59288	2.56164	1.98171	4.29303	2.04429
13.8375	1.44667	2.53402	1.00183	2.06769	2.58701	2.04161
25.3667	3.37488	3.53824	2.59346	2.92765	6.59979	2.03926
20.3436	3.45413	2.64737	2.52968	2.03847	3.7525	2.03847
25.5	5.379	1.06281	4.45159	1.05851	6.65409	2.02851
19.3458	-0.68363	1.7379	-1.20748	1.55228	2.7813	2.02807
17.1742	1.38364	1.63189	0.89791	1.4953	4.23741	2.02756
6.87424	0.06	1.0479	-0.0454	0.9508	3.43046	2.02657
26.5773	2.76	1.78599	2.05415	1.79619	5.34682	2.02368
27.4621	0.636	1.57039	0.39492	1.38984	5.17818	2.02221
18.1333	-0.23083	1.02966	-0.8368	0.9403	3.86	2.01755
14.0366	-0.52979	0.56102	-1.40383	0.44882	4.02869	2.01698
18.0125	0.36559	0.22928	-0.24852	0.39289	4.82677	2.01558
27.6624	2.61333	2.62073	1.88227	2.01796	2.73915	2.01554
6.2271	1.21273	2.02608	0.77608	1.6293	3.09018	2.01506
19.7917	0.63917	2.18354	0.13019	1.98983	3.62091	2.0143
5.97987	0.10363	2.32603	-0.1073	1.81608	1.8589	2.01367
6.12917	0.715	1.61927	0.02345	0.68526	2.93266	2.01291
16.7756	-3.21823	1.63302	-3.31597	1.5316	0.96437	2.01001
4.75982	-0.54581	2.30608	-1.21251	1.74709	2.31652	2.00884
3.16817	-0.64833	2.04202	-1.09377	1.36841	2.09244	2.00825
18.125	-1.44573	0.68265	-1.47453	0.63486	3.22922	2.00488
9.31848	0.95514	2.16181	0.75828	2.01049	4.96595	2.00374
13.5297	1.59	2.60215	1.0943	2.00366	2.65781	2.00366
20.3436	0.566	2.60212	0.30582	2.00364	1.52864	2.00364
16.6625	0.73273	2.73804	0.221	2.13244	3.88118	2.00331
7.3	-2.92883	2.14394	-2.85382	1.99387	1.49719	1.99387
26.3003	6.75371	2.14288	6.15095	1.99288	9.55894	1.99288
-7.63429	-7.225	2.14253	-6.84925	1.99256	-3.54365	1.99256
18.6823	5.25432	1.85018	4.31296	1.85017	7.85513	1.99107
16.0333	2.62006	0.89029	2.30665	0.82797	6.94765	1.99092
28.321	4.04118	1.40759	3.53888	1.27068	5.00582	1.98457
7.19418	-7.905	2.11425	-7.48165	1.96625	-3.13806	1.98399
18.0659	8.85	2.57387	6.6845	1.98188	8.0212	1.98188
22.265	1.57617	1.53748	1.02556	1.41455	3.12015	1.97949
1.76109	-3.7375	2.1145	-3.60588	1.96648	0.3574	1.97834
6.7	12.5957	2.21606	9.35469	1.53047	10.7954	1.97828
26.0371	-1.49	1.45729	-1.68897	1.35719	0.72547	1.97153
10.6829	-3.27739	2.22435	-2.9388	1.81565	-0.51996	1.97001
20.6342	5.56392	1.79109	4.28853	1.71926	5.72274	1.96842
7.6824	2.46304	2.10254	1.62522	1.44594	3.86513	1.96819
3.36489	-0.52	2.0315	-0.742	1.99356	3.38003	1.96668
-3.60052	-1.75104	2.2888	-1.82269	1.88276	1.6015	1.96569
-4.05833	-2.24293	3.92174	-2.6006	3.40554	1.77856	1.96383
26.8836	1.17	1.99066	0.9581	1.85132	4.6349	1.96356
14.2485	1.83333	2.54995	1.28167	1.96346	2.80924	1.96154
16.7077	-7.82665	2.44926	-7.24132	1.95941	0.36238	1.95967
9.7	1.03564	2.44853	0.66744	1.88537	2.23771	1.95853
5.42799	-2.02	2.02233	-2.0086	1.88076	2.21136	1.95744
24.9363	-1.75579	2.88276	-2.20796	2.45901	1.73903	1.95506
18.2231	10.385	2.53851	7.86645	1.95466	9.1953	1.95466
16.6945	2.65651	2.5778	1.83586	1.90643	2.86835	1.95431
17.6143	8.53714	2.61643	6.4436	2.01465	7.22033	1.95172
15.2756	3.04364	2.31701	2.02804	1.87904	4.82765	1.95156
26.2697	2.11621	2.65684	1.83807	2.47086	6.53852	1.95037
3.554	1.49	2.53144	1.0173	1.94921	3.0796	1.94921
3.554	1.49	2.53144	1.0173	1.94921	3.0796	1.94921
7.53511	0.02657	2.24006	-0.3217	1.91509	2.25068	1.94921
6.31667	0.005	1.47785	-0.5354	0.55918	2.36718	1.94287
2.05047	-1.72	1.9903	-1.7296	1.85098	2.25393	1.93369
16.7114	-5.1184	3.52773	-4.95978	2.946	0.7946	1.92825
23.2019	4.18762	1.93859	3.29173	1.81133	6.60436	1.91922
22.2813	2.12544	1.85842	1.43781	1.50241	3.31513	1.91656
18.2105	6.67111	2.04875	4.91929	1.91618	4.91929	1.91618
11.0242	1.965	2.05768	1.69745	1.91364	5.71648	1.91364
22.7904	5.84356	2.23768	4.26314	1.74722	6.15333	1.91297
4.64462	-0.41364	1.99721	-0.8025	1.75874	3.40173	1.91042
-7.38138	-1.69996	2.61444	-1.91555	2.3841	1.03161	1.90597
-0.5	-3.07851	2.70205	-2.90947	2.3983	-0.0055	1.90381
9.17474	-0.27	1.97133	-0.3811	1.83334	3.98437	1.90208
-4.7	2.49386	2.1971	1.79027	1.69177	3.89248	1.9004
19.275	3.40345	2.04242	3.03521	1.89945	6.72421	1.89945
12.0492	4.035	2.45366	2.97695	1.88932	4.61449	1.89934
-4.34778	-1.34808	2.28372	-1.32056	1.82773	1.70534	1.89894
22.4604	-0.25	0.97468	-0.50725	1.13787	2.28088	1.89847
9.35058	2.99	2.56057	2.0801	1.83788	2.20671	1.89601
21.6167	-1.66518	2.70512	-1.99494	2.11844	1.38962	1.89583
26.2859	6.37663	1.56039	5.64222	1.65704	9.05432	1.89442
28.3309	6.54444	1.74936	5.77522	1.77437	9.01681	1.89431
26.344	6.85091	1.35793	5.74749	1.3717	9.02152	1.8933
22.4145	3.36426	1.63224	2.42104	1.33854	4.11519	1.89279
12.2671	1.865	2.45366	1.30605	1.88932	2.9327	1.88932
20.8604	1.40038	1.97877	0.92062	1.74112	4.17092	1.88898
8.62067	-3.58	2.45296	-2.8866	1.88878	-1.07763	1.88878
4.75982	-1.20448	2.15562	-1.72256	1.65344	1.77576	1.88789
1.94791	-2.995	2.0294	-2.91535	1.88734	1.061	1.88734
-4.05913	-0.3251	2.02826	-0.43235	1.88628	3.12351	1.88622
13.4922	-1.115	2.43952	-0.98855	1.87843	0.57684	1.88459
12.6409	2.37	0.69296	1.8453	0.32089	5.01171	1.8831
-0.2	2.62209	1.79149	1.82703	1.43922	4.05949	1.88215
17.9917	-0.07929	2.44018	-0.55512	1.97564	2.9986	1.88206
19.0542	-0.46723	2.08774	-0.99243	1.86291	2.41486	1.88099
4.59295	-2.0902	2.43957	-1.73945	1.87847	0.2709	1.87847
-3.17851	-5.1399	2.46978	-4.62048	2.10615	-0.38427	1.87292
13.9454	0.66815	2.01291	0.49138	1.872	5.30756	1.872
26.8836	1.31167	2.01261	1.08985	1.87173	4.4745	1.87173
5.14648	-0.37167	2.00696	-0.47565	1.86647	3.7246	1.86647
6.88583	-0.13167	2.42384	-0.23138	1.86636	1.66433	1.86636
23.5075	0.52848	2.37967	0.12395	2.27752	3.17706	1.86616
25.6426	6.74713	1.52936	5.7702	1.36579	8.87266	1.86598
9.2298	3.3825	2.6309	2.07983	2.37167	4.37756	1.86524
2.90625	-1.765	2.43149	-1.48905	1.87225	0.60564	1.8615
5.9911	2.40958	2.00023	2.11091	1.86021	6.37029	1.86021
12.6409	0.3025	2.41837	-0.13708	2.15839	2.72351	1.85918
27.6697	6.12283	1.77406	5.4755	1.69465	8.94583	1.85838
23.7208	-3.86543	1.33716	-3.8734	1.14001	3.02628	1.85695
21.5971	3.145	2.41123	2.29165	1.85665	3.4518	1.85665
-5.2925	0.64588	1.8588	0.3402	1.47166	2.6172	1.8559
17.0125	-0.84728	2.31871	-1.65782	1.85497	5.9733	1.85497
17.3625	0.82017	2.52964	0.30125	2.3653	4.49458	1.85295
20.3583	1.1452	3.11969	0.93504	2.90131	5.70579	1.85249
12.6208	1.96571	2.66185	1.1611	2.38605	5.51224	1.85146
12.0292	0.65864	1.39052	-0.20988	0.69994	5.05138	1.84946
7.85647	0.1	2.39002	-0.053	1.84032	1.79418	1.8479
7.86037	-1.826	2.38051	-1.53602	1.83299	0.31096	1.84724
23.302	0.95556	1.98627	0.75867	1.84723	4.28659	1.84723
26.153	-1.03703	2.14278	-1.26937	2.02656	0.90398	1.84719
22.0138	2.46143	2.39788	1.7653	1.84637	2.90461	1.84637
7.17817	-0.01	1.98502	-0.1393	1.84607	4.20317	1.84607
13.0561	1.43	1.9799	1.1999	1.84131	5.13766	1.84131
-0.20575	-2.77431	2.67338	-2.26622	2.0585	-0.53523	1.84111
25.4597	6.17227	1.97871	5.61021	1.8402	9.05183	1.8402
7.47426	-8.78106	2.0937	-8.25067	2.00711	-4.02935	1.8398
3.66676	-1.11667	1.98184	-1.53376	1.41845	1.84339	1.8387
20.7392	3.08111	1.27723	1.95646	1.09372	4.70592	1.83825
21.6591	1.30772	1.6599	0.94005	1.32996	2.71403	1.83697
19.3888	5.51488	1.94414	4.97725	1.81097	8.62841	1.83568
26.0856	3.52763	1.81131	3.06036	1.68586	6.47181	1.8351
26.5996	-2.528	2.38247	-2.07656	1.8345	-1.16654	1.83504
27.2461	0.89042	1.90083	0.54328	1.78438	3.776	1.83163
16.6833	0.45848	1.80176	0.01253	1.84472	4.20586	1.82968
18.9372	1.76	2.37588	1.2252	1.82943	2.51834	1.82943
12.9	-4.54159	2.97353	-4.59257	2.37397	-0.34937	1.82925
4.50953	1.61	1.89557	1.3673	1.76288	5.52297	1.82563
-0.2	2.13645	1.69515	1.48054	1.32145	3.54767	1.8246
4.76965	1.628	2.37613	1.12356	1.82962	3.12508	1.82453
5.7319	-3.67333	1.95832	-3.5462	1.82124	0.69503	1.82124
3.01982	-1.375	1.98697	-1.40875	1.84788	2.64264	1.82101
14.0366	-0.69574	0.74512	-1.5366	0.59609	3.89593	1.82045
11.6888	3.085	0.77075	2.44865	0.30611	5.61625	1.81962
17.8238	7.92821	2.3628	5.97473	1.81936	7.32354	1.81936
16.7114	-8.828	2.27378	-8.0424	1.81903	-0.43837	1.81903
26.8836	0.30378	1.76863	0.05774	1.64366	3.35707	1.81575
27.2474	1.86	1.95161	1.5998	1.815	7.34712	1.815
12.685	-1.1	2.06385	-1.19085	1.51802	0.88788	1.81186
11.1503	6.00365	1.78551	4.24461	1.48459	5.55711	1.8116
17	4.63959	2.57147	3.35213	2.0112	4.66879	1.81132
9.20218	0.1523	2.36151	-0.01273	1.81836	1.76716	1.81049
26.5773	0.77214	1.85597	0.48957	1.73069	3.99982	1.80957
21.3615	-4.36667	1.26912	-4.31833	1.10022	-0.34528	1.80863
23.3542	-0.56017	1.09672	-0.98914	1.49821	4.87471	1.80825
24.3213	-0.60375	1.81137	-1.0013	1.54776	2.48536	1.80765
-5	-2.81784	2.27277	-2.61535	1.98828	2.54384	1.80718
2.56651	-1.06897	2.11633	-1.27487	1.78335	1.85836	1.80679
0.66687	-2.11333	1.94158	-2.0954	1.80567	1.79128	1.80567
-0.20843	-3.46887	2.4489	-2.80103	1.88566	-0.91489	1.80522
18.6958	0.03091	2.99903	-0.42834	2.68457	3.765	1.80465
22.7904	6.46192	2.27024	4.7335	1.92846	6.50477	1.8023
3.10287	-0.42174	1.84048	-1.00343	1.27113	2.37859	1.80147
1.6	6.07528	2.18719	4.54797	1.68414	6.3985	1.8011
26.3525	6.02602	1.50386	5.32478	1.47895	8.65954	1.80038
4.23765	-2.55372	1.87105	-2.85751	1.64352	2.8962	1.79579
3.5	2.03734	1.73495	1.41609	1.31323	3.36875	1.79457
26.4697	3.532	2.01743	2.98996	1.74241	5.89423	1.79452
18.7375	-0.91815	2.75384	-1.1084	2.62243	4.22657	1.79383
-2.10315	-2.1	1.94457	-2.083	1.80845	1.60978	1.79323
8.09028	-8.22667	2.32745	-6.46453	1.79214	-4.62905	1.79214
19.4417	-0.72789	0.74082	-0.80694	0.68896	3.58267	1.78903
7.4896	-3.11975	1.91397	-3.03137	1.77999	1.12905	1.78565
14.0073	-6.934	1.9176	-6.57862	1.78337	-1.75811	1.78337
21.1792	-2.75	1.14786	-2.88099	1.34115	0.42005	1.78209
-9.5	-0.99455	3.985	-1.28537	3.56782	1.43963	1.78208
1.31554	-4.49167	1.68201	-4.44029	1.4652	0.63495	1.77945
14.5563	-6.26875	1.15195	-5.47216	0.95424	-2.24747	1.77833
22.0222	4.18846	2.30922	3.09512	1.7781	4.234	1.7781
20.1	7.00398	2.30906	5.26307	1.77797	6.49807	1.77797
26.6645	1.5	2.30517	1.025	1.77498	1.93177	1.77498
-7.5257	-2.39111	4.03025	-2.70503	3.4652	1.09184	1.77269
11.1507	4.65333	2.33552	3.45307	1.79835	5.13553	1.77148
14.3508	-4.36	1.93202	-3.65941	1.53252	-1.51497	1.7697
6.9946	2.07708	1.86276	1.40785	1.62371	5.63904	1.76763
22.6323	2.94	1.87231	2.0257	1.52661	3.51388	1.76536
7.24716	-1.76795	1.89288	-1.77419	1.76038	2.57311	1.76038
14.8	-2.95124	1.82483	-2.48735	1.26992	-0.95015	1.76029
23.0917	-4.44171	2.07802	-3.75114	1.78198	-2.05558	1.76018
19.0595	-0.95326	1.66564	-1.26882	1.38703	3.54464	1.75905
1.57029	-1.42222	1.74827	-1.70653	1.1697	1.56845	1.75793
17.1917	-0.79196	1.51965	-1.39024	1.14449	2.62182	1.75695
3.55833	5.31833	2.73572	3.864	2.00529	4.55136	1.75687
23.9083	0.17977	0.49393	-0.26869	0.44859	3.92465	1.75621
-4.48333	-1.98653	4.18477	-2.35675	3.65028	1.69868	1.75606
15.0603	5.6177	2.73757	3.75859	1.95195	4.64861	1.75476
2.78515	-2.30286	1.96509	-2.10393	1.602	0.87019	1.75323
-3.33655	-3.94048	2.73719	-3.77149	2.54259	0.32459	1.75313
17.6458	-2.14037	2.489	-2.10499	2.27613	2.41665	1.75257
-4.22988	0.02771	1.88432	-0.10423	1.75242	3.43968	1.7517
22.6148	4.252	2.27394	3.14404	1.75094	4.2533	1.75094
4.23765	-2.63703	1.7884	-2.93031	1.56136	2.8234	1.7509
15.5198	4.27392	2.62909	3.038	1.91353	4.18028	1.74984
26.7616	-2.035	2.26981	-1.69695	1.74776	-0.79503	1.74776
3.39439	0.13991	2.0185	-0.02227	1.55425	1.8598	1.74665
17.8964	2.162	2.26583	1.53474	1.74469	2.87992	1.74469
0.79598	0.23	1.85016	0.0839	1.72065	3.97962	1.74321
6.4982	-4.63333	1.86658	-4.439	1.73592	-0.14413	1.7419
17.4452	-2.31938	0.9396	-2.43769	0.99558	0.24006	1.74031
18.0085	-0.88424	1.7335	-1.05145	1.66196	2.49912	1.74031
10.4852	-2.13388	1.64896	-2.09056	1.37652	0.60328	1.74022
16.1708	0.99316	1.80465	0.34168	1.79502	4.60408	1.73942
26.6439	3.01429	1.87032	2.67329	1.7394	6.06753	1.73922
20.325	2.48429	2.155	1.7922	1.67274	3.59295	1.73915
19.9464	1.5412	2.03531	0.97222	1.70055	4.46305	1.73103
6.01396	-4.24444	2.24745	-3.39822	1.73054	-1.45892	1.73054
-1.49167	3.30324	2.33429	2.41349	1.7974	3.91116	1.73001
7.65298	4.20417	1.05353	3.58174	1.11343	7.32276	1.72961
19.7667	-0.51003	2.16285	-0.92147	1.79055	2.54942	1.72843
22.6911	2.41966	1.5536	1.73716	1.17035	3.21939	1.72622
21.3615	-3.35013	1.57659	-3.27179	1.45606	1.24651	1.72608
11.794	0.56122	2.26047	0.05298	1.93275	2.20239	1.72569
14.0879	-2.11565	2.11793	-2.09756	1.96967	2.35673	1.72453
4.23765	-2.43966	1.62091	-2.77613	1.40209	2.97758	1.71912
26.1664	4.36926	1.70887	3.89196	1.66017	7.27852	1.71887
4.00979	-2.08083	1.84611	-2.06518	1.71688	2.23443	1.71688
26.4924	4.755	2.22739	3.53135	1.71509	4.44673	1.71509
2.91273	-0.7647	2.92223	-1.0338	2.46348	2.05402	1.71436
6.48371	-4.44375	2.22348	-3.55169	1.71208	-1.63587	1.71208
22.4145	4.08415	1.67474	2.91289	1.20464	4.76824	1.71147
27.8296	5.76463	1.45106	4.21608	1.51024	6.26816	1.70823
12.3069	-0.31	0.50912	-0.4223	0.46782	2.74077	1.70783
16.5929	-1.17097	1.90384	-1.51916	1.77275	1.84467	1.70756
7.09156	0.71	2.21703	0.4167	1.70711	2.30212	1.70711
21.3615	-2.91697	1.08301	-2.84278	1.0072	1.33935	1.7065
3.11287	-3.34967	1.52951	-3.0665	1.28408	0.24104	1.70534
10.2	-3.51935	1.72209	-3.50916	1.61238	0.49913	1.70521
16.7411	-0.85	2.9339	-1.39632	2.34177	1.53754	1.70518
24.6423	8.095	1.83141	7.39835	1.70321	10.8727	1.70321
20.9458	0.09046	1.83114	-0.04588	1.70296	3.57629	1.70296
22.9641	4.111	2.21108	3.03547	1.70253	4.12727	1.70267
4.62019	-2.29522	1.91664	-1.94243	1.43727	0.10846	1.70162
26.1841	6.9075	1.29557	6.03977	1.21323	9.09697	1.70109
-8.71828	10.5203	1.22994	7.97063	0.94705	9.21939	1.69845
22.7904	5.63911	2.07804	4.1392	1.67416	5.72147	1.69752
4.23765	-2.26738	1.60281	-2.62995	1.40047	3.12376	1.69725
5.16407	-2.50237	2.46749	-2.67036	1.8521	1.45037	1.69345
16.5687	11.261	2.19905	8.54097	1.69327	9.95254	1.69327
21.768	2.38409	1.75955	1.93888	1.63647	5.44873	1.69057
16.2423	-0.35429	2.19538	-0.4028	1.69044	1.02508	1.69044
1.02481	0.52833	1.82658	0.36135	1.69871	4.27309	1.68565
4.26188	-2.90272	2.28521	-2.3891	1.74802	-0.4314	1.68549
27.6697	6.77596	1.68359	6.17164	1.56574	9.82782	1.6834
0.2	3.10379	2.58516	2.23149	2.02189	4.45418	1.68271
18.4419	6.95571	2.18438	5.2259	1.68197	6.54381	1.68197
-0.42	2.5139	2.3095	1.72195	1.87977	4.18505	1.68113
4.33121	-0.35	1.8071	-0.4555	1.6806	3.68768	1.6806
24.661	-2.29483	1.43091	-2.38533	1.33924	0.87766	1.6793
7.95804	-2.508	2.1798	-2.06116	1.67844	-0.21906	1.67844
4.91667	4.50389	2.91185	3.25425	2.29476	5.02425	1.67755
2.78515	-0.59188	1.52997	-0.64183	1.23662	1.46194	1.67527
4.23765	-2.60562	1.69852	-2.90386	1.4751	2.84985	1.67267
22.0138	2.80133	1.58436	1.91813	1.37105	3.80276	1.67206
6.43087	-0.05	1.79669	-0.1765	1.67092	4.11366	1.67092
27.1616	0.608	2.16775	0.33816	1.66916	1.22008	1.66916
16.0542	-0.58436	0.86251	-1.10012	0.19874	5.40503	1.66914
14.8	-3.93039	1.75955	-3.27732	1.23874	-1.62772	1.66806
22.2984	1.19375	0.89775	0.73194	0.94946	4.48216	1.66768
18.6583	0.17672	1.44734	-0.20436	1.49406	3.80124	1.66541
13.1	-2.45951	2.13081	-2.0694	1.64427	-0.38995	1.66487
4.23765	-2.65459	1.63695	-2.94576	1.45532	2.80795	1.66475
5.1898	-2.96458	1.12924	-2.7142	0.78964	0.52867	1.66324
4.10123	-3.55685	1.81132	-3.43787	1.68453	0.73144	1.66299
21.3615	-4.20191	1.39385	-4.02868	1.24642	-0.72606	1.66253
26.2422	2.06143	1.40513	1.47704	1.46564	4.68026	1.66156
4.03612	-2.12333	1.75594	-2.1047	1.63303	2.01783	1.65981
22.022	4.258	2.15515	3.14866	1.65947	4.28756	1.65947
8.07871	-0.834	2.15254	-0.77218	1.65746	1.06388	1.65746
9.72847	-1.72212	1.49758	-1.69327	1.2616	0.72587	1.65726
2.02334	-0.07611	2.01673	-0.25287	1.75242	3.11449	1.65578
17.1083	-1.07403	0.95801	-1.39867	0.71369	3.52904	1.65565
8.25099	-6.18952	1.45988	-5.60944	1.31857	-1.15053	1.65563
12.4208	-1.0208	2.52339	-1.30124	2.28241	3.23939	1.65547
2.78515	-2.8956	1.83049	-2.39269	1.41771	-0.26043	1.65204
5.57674	-3.224	1.77978	-3.12832	1.6552	1.10205	1.64932
15.4298	0.968	2.06053	-0.2056	1.64842	-0.2056	1.64842
16.2751	-3.24886	1.6992	-2.80208	1.51171	-0.43823	1.64641
21.4596	4.98897	2.13805	3.7115	1.6463	4.87853	1.6463
0.5	0.36856	1.98133	0.08868	1.55455	2.7759	1.64277
-15.1551	-4.1076	4.31528	-4.01813	3.72934	-1.19608	1.6411
13.3417	-1.23167	1.28614	-1.59975	1.29836	2.89028	1.63987
-2.49363	1.44785	2.04968	0.17828	1.63974	5.63271	1.63974
7.95804	-4.21	2.1281	-3.3717	1.63864	-1.5296	1.63864
8.81964	0.34524	2.12701	0.13583	1.63779	1.93485	1.63779
23.0875	0.8979	0.24041	0.70505	0.22358	5.55767	1.6377
26.3525	5.59249	1.47464	4.91412	1.44725	8.25921	1.63741
21	-0.65842	1.88167	-0.83154	1.44516	0.76042	1.63545
10.7088	-1.89792	1.80432	-1.87661	1.60356	0.61413	1.63504
22.0138	3.58444	1.34409	2.43357	1.08634	4.51063	1.63449
26.9561	0.56333	2.07549	0.12354	1.53708	4.87145	1.63429
16.3708	-1.81822	0.42697	-2.14738	0.06458	2.24004	1.63388
27.2181	4.36833	1.5045	3.63451	1.4932	6.85071	1.63161
22.9958	0.44396	0.59816	-0.14348	1.15926	3.06673	1.62589
22.6323	4.16845	1.58237	3.03265	1.30149	4.81864	1.62296
17.8292	1.17262	1.83606	0.59268	1.5885	4.15399	1.62279
10.2413	-0.335	0.3776	-0.39339	0.28305	3.22156	1.62187
7.00602	0.59486	2.13832	0.32804	1.64651	2.08276	1.62122
5.73058	2.96	0.98995	1.7791	0.23886	4.71355	1.62097
8.19665	4.368	2.10331	3.23336	1.61955	5.06353	1.61955
13.1893	1.96839	2.1033	1.38566	1.61954	2.9662	1.61954
4.33121	-0.155	1.74055	-0.27415	1.61871	3.86903	1.61871
21.3615	-5.28667	0.8888	-4.79153	1.02518	-1.42061	1.61763
21.3056	3.65688	2.10371	2.68579	1.61985	3.86051	1.61723
-1.31588	-1.97	1.73663	-1.9621	1.61507	1.78579	1.61507
17.6458	-0.66418	1.45077	-1.00086	1.41866	2.54596	1.61076
15.1542	0.665	2.24273	0.48845	2.08574	4.84948	1.61034
5.395	1.95789	1.648	1.24516	1.47891	5.37266	1.60894
27.142	0.36557	2.10767	-0.40874	1.58855	1.88966	1.60781
20.1	4.12641	2.08718	3.04733	1.60713	4.28233	1.60713
16.975	0.439	1.45335	0.07188	1.31158	4.22646	1.60691
20.55	0.9729	1.85159	0.31169	1.55647	4.66369	1.6062
17.65	-1.21328	1.99031	-1.32113	1.87882	3.57472	1.60387
18.8437	1.9	1.88856	0.96725	1.17245	3.78296	1.59921
20.25	0.72375	1.18337	0.32948	1.32628	4.38698	1.59843
-1.07474	-0.3772	2.07258	-0.42044	1.59589	-0.42044	1.59589
8.64962	-2.29709	2.07114	-1.89876	1.59478	-0.09124	1.59478
19.4292	-0.28004	1.40012	-0.69123	1.51492	4.02429	1.59386
-0.5	-4.17613	3.02326	-3.88291	2.6615	-0.17547	1.58978
10.4453	-2.73201	1.70915	-2.67077	1.58951	1.9004	1.58951
17.9917	1.15315	1.20585	0.56523	1.3728	4.08163	1.5885
9.31848	-0.40353	1.68074	-0.50528	1.56308	3.74876	1.58747
22.0869	-0.978	2.06062	-0.88306	1.58668	0.25259	1.58668
1.7616	-0.20175	1.6667	-0.9076	1.22518	2.71976	1.58657
26.9202	-0.014	2.05998	-0.14078	1.58619	0.75321	1.58619
26.4833	4.88778	0.76271	4.24052	0.77435	7.08906	1.58619
24.5618	6.04308	1.62703	5.30168	1.60515	8.93966	1.58248
11.794	-0.36518	2.44959	-0.8862	2.05695	1.90805	1.58239
21.8777	2.426	1.00786	1.73029	0.79717	3.59575	1.58223
26.3495	5.74143	1.56568	4.8144	1.33983	7.76179	1.58218
16.6583	-0.54727	1.701	-0.63896	1.58193	3.15471	1.58193
25.1086	-1	1.6321	-1.06	1.51786	3.10964	1.58097
16.7118	-0.81333	1.71255	-1.27192	1.53253	2.18398	1.58032
3.93634	-3.8675	1.7968	-3.72678	1.67102	0.43552	1.58019
10.9486	-2.41616	1.5006	-2.28747	1.32168	0.23318	1.57962
12.2321	4.56	2.05061	3.3812	1.57897	5.00959	1.57897
4.06434	-0.56	1.69706	-0.6508	1.57826	3.4737	1.57826
9.99199	-5.62857	2.1754	-5.184	2.09449	-1.64962	1.5782
18.7542	-0.06395	1.50744	-0.40777	1.42295	3.66469	1.57771
-2.64942	-3.09103	1.86576	-2.86893	1.62419	0.75421	1.57724
5.07659	-1.3605	2.04596	-1.17759	1.57539	0.80859	1.57539
14.7708	-0.29646	1.69241	-0.4057	1.57394	3.46346	1.57394
16.6785	0.00942	1.92178	-0.49659	1.60127	2.44686	1.57297
21.3615	-4.59479	1.57516	-4.56596	1.29995	-0.98212	1.57179
25.8021	1.35719	1.52689	1.0394	1.47342	4.42044	1.57139
-4.07945	-2.89596	2.9218	-3.10769	2.60172	1.32009	1.57113
26.8836	2.5389	1.26626	1.94284	1.28009	5.11384	1.56999
8.6358	3.16	2.0376	2.3032	1.56895	4.11141	1.56895
18.6687	1.28992	1.69995	1.06963	1.58095	4.78288	1.56858
17.6	1.94577	2.2746	1.36824	1.75144	2.93391	1.56785
1.7616	-1.22967	1.62359	-1.71796	1.17467	1.90238	1.56533
3.10287	-0.3387	1.57118	-0.9417	1.11032	2.44031	1.56493
20.199	-4.0425	2.19555	-4.20268	1.74175	-1.00362	1.56423
23.1209	3.14636	1.82851	1.72555	1.42621	4.23473	1.56362
18.675	0.58202	1.68085	0.41128	1.56319	4.12428	1.56319
19.4792	-2.2671	1.68061	-2.2384	1.56297	1.44243	1.56297
10.5148	-3.33667	1.68047	-3.2331	1.56284	1.34294	1.56284
26.1474	1.9422	1.37882	1.39172	1.40652	4.56823	1.56229
0.20329	-0.18593	1.43	-0.86129	0.8858	2.7886	1.56089
0.1	-4.97667	1.67825	-4.7583	1.56078	-0.9113	1.56078
19.0208	1.53632	3.24112	1.29878	3.01424	6.02941	1.55554
17.5542	-3.49032	2.57062	-3.69227	1.94339	-0.20998	1.55371
26.4745	0.03852	1.74357	-0.20923	1.55525	3.11073	1.55274
24.275	1.54752	2.21669	1.06324	1.6793	4.43799	1.55009
3.48549	-3.17134	1.35224	-3.00709	1.2149	0.41102	1.54979
19.8	1.08336	2.04572	0.59843	1.65775	2.07618	1.54781
21.3148	-8.47176	1.66423	-8.00874	1.54773	-4.40133	1.54773
7.68311	-1.98	2.00918	-1.6546	1.54707	0.20124	1.54707
22.6912	2.74909	1.73562	1.94839	1.36115	3.71607	1.54701
16.7663	0.81477	2.17622	-0.068	1.91575	2.05129	1.54644
11.4984	2.14	2.00818	1.5178	1.5463	3.18288	1.5463
-2.23446	-2.075	1.68999	-2.05975	1.57169	1.62384	1.54608
21.2385	4.58947	1.25251	3.29932	1.30251	6.32491	1.54554
25.7091	1.91778	1.66078	1.65353	1.54453	5.08517	1.54453
16.6708	-2.28337	1.68964	-2.34047	1.56258	1.62419	1.54348
20.8367	2.50769	2.01552	1.80092	1.55195	2.99909	1.54329
26.4862	1.75	0.93566	1.01975	0.83049	2.93463	1.54227
5.75784	-2.41	1.65788	-2.3713	1.54183	1.87008	1.54193
20.1042	1.89623	1.6536	1.6335	1.53785	5.28933	1.53785
26.8836	0.9363	1.52799	0.67519	1.46951	4.0052	1.53673
5.48809	-1.43813	1.65131	-1.46746	1.53572	2.75671	1.53572
16.5583	-0.238	1.99031	-0.31326	1.53254	1.09882	1.53254
9.72847	-1.64834	1.9522	-1.64247	1.61944	0.70481	1.53168
12.583	-1.32333	1.98853	-1.14897	1.53116	0.46188	1.53116
26.1344	1.5575	1.10683	1.24648	1.01648	4.04076	1.52941
14.6042	-0.70148	0.57695	-1.30054	0.52819	3.15977	1.52933
21.7854	-5.55	0.58023	-5.2915	0.53961	-0.81472	1.52783
6.69167	3.41071	2.02686	1.95005	1.78924	4.43051	1.52695
4.29897	-2.828	1.64171	-2.76004	1.52679	1.38089	1.52679
3.41405	-1.99042	2.26117	-2.02077	2.01339	1.15143	1.52582
-0.85067	-3.3725	1.6293	-3.26643	1.51525	0.51403	1.52313
-0.34894	2.98789	1.97596	2.17068	1.52149	2.17068	1.52149
10.1686	5.39217	1.90125	3.33374	1.521	6.98362	1.521
21.8047	-1.1511	1.87819	-1.37671	1.79798	1.87145	1.5206
2.85181	-4.66121	1.6347	-4.46493	1.52027	-0.4253	1.52027
2.21626	-1.445	1.7607	-1.47385	1.63745	2.52129	1.51875
-3.17851	-3.02918	2.01213	-2.77818	1.76086	0.68235	1.51868
11.7439	1.50932	1.34361	0.90721	1.38772	4.73661	1.5177
22.4	3.80286	1.06564	2.72723	0.99443	4.6154	1.51755
25.9357	1.64586	1.51943	1.32415	1.44275	4.7114	1.51348
21.6586	-2.56	0.83845	-2.5872	0.90661	1.5834	1.51094
1.3411	-3.375	1.68999	-3.26875	1.57169	0.66513	1.51027
2.3	2.68351	1.71188	1.8743	1.38323	3.98946	1.50739
25.536	2.14695	1.15494	1.45634	1.13624	4.33038	1.50464
11.0084	1.89	1.95161	1.3253	1.50274	3.01488	1.50274
4.47168	0.3725	1.61174	0.21643	1.49891	4.36944	1.50173
13.1417	-1.87549	2.36484	-2.09278	2.24018	3.08636	1.50108
16.9488	-3.81429	2.7832	-4.01381	2.2238	-2.07158	1.50045
16.2439	1.9125	1.94723	1.34263	1.49936	2.77043	1.49936
5.07786	-1.895	1.62323	-1.89235	1.5096	2.3031	1.4986
12.6409	4.965	1.94454	3.69305	1.4973	5.30101	1.4973
5.27372	-0.29091	1.95318	-0.83418	1.42453	3.33168	1.49495
-2.70833	1.22418	3.44857	0.30569	3.05601	3.48819	1.49323
-4.08682	-4.521	1.48351	-4.33453	1.37966	-0.78061	1.48698
2.73525	-3.89	1.59859	-3.7477	1.48669	0.28377	1.48669
10.9782	0.2396	1.69316	0.09283	1.57464	4.44276	1.48598
20.199	-3.62726	2.01559	-3.71328	1.61864	-0.27694	1.48524
25.9992	0.47556	2.26804	0.17733	1.81606	1.66848	1.4847
26.1201	-0.48865	1.55539	-1.09832	1.37255	1.42642	1.48374
26.6774	2.06583	0.98921	1.70205	1.0628	5.12309	1.48059
5.8964	0.02353	1.44893	-0.25429	1.37769	3.8338	1.47822
25.536	1.08804	1.38042	0.34255	1.30701	3.17776	1.47803
26.5619	2.55958	1.21367	2.15715	1.15516	5.39276	1.4776
4.70361	-4.65333	1.9168	-3.71307	1.47594	-1.70825	1.47594
20.2917	1.23673	0.17286	1.02016	0.16076	5.87437	1.47554
20.9021	-0.72151	0.84685	-1.02765	0.419	3.01141	1.47413
6.54038	-5.448	1.90973	-4.32496	1.47049	-2.41198	1.47049
17.5167	2.48483	1.57867	2.18089	1.46817	5.94023	1.46817
12.3753	-0.68167	1.902	-0.65488	1.46454	0.96635	1.46454
2.57953	-0.6555	1.45728	-0.73962	1.35527	3.44908	1.46424
22.9985	2.4	0.76376	2.102	0.7103	6.18773	1.46377
19.5077	4.06667	0.66583	2.74733	1.15627	6.03475	1.46141
22.5621	3.19091	0.63946	2.60973	0.79004	6.55661	1.46122
17.6	2.20948	1.89735	1.46441	1.52569	3.06187	1.46047
8.32882	0.237	1.82448	-0.7904	1.45958	2.96987	1.45958
13.3667	-1.49982	0.81539	-1.71688	1.00536	2.47645	1.45913
20.7762	1.2225	1.90759	0.81133	1.46884	2.01251	1.4581
25.8856	1.9	1.4617	1.57941	1.38687	5.00307	1.45776
15.7	2.46458	1.8927	1.76773	1.45738	3.22273	1.45738
6.71882	0.355	1.56683	0.20015	1.45715	4.51047	1.45715
18.4708	3.19207	1.82138	1.57366	1.4571	4.72541	1.4571
27.7029	-0.41889	1.56459	-0.51957	1.45507	5.25963	1.45507
14.2345	4.04167	0.96613	2.9385	0.59274	5.88011	1.45487
17.7375	0.00147	1.5588	-0.12864	1.44968	3.62186	1.44968
20.7491	3.1	1.8809	2.257	1.4483	3.45955	1.4483
17.1475	-0.4075	1.80845	-1.306	1.44676	-1.306	1.44676
-5.04118	-7.38286	1.55428	-6.99606	1.44548	-3.50894	1.44316
21.6784	5.275	1.87383	3.93175	1.44285	5.08783	1.44285
2.88405	-4.7556	1.54994	-4.55271	1.44144	-0.51082	1.44144
22.6911	2.962	1.54994	2.05201	1.10677	3.67458	1.44124
25.8019	2.52333	1.8703	1.81297	1.44013	2.76287	1.44013
16.6204	1.62333	1.79361	0.31867	1.43489	0.31867	1.43489
25.3875	-1.08557	2.84411	-1.62474	1.95891	1.46256	1.43488
-4.61725	-6.56	1.54149	-6.2308	1.43359	-2.71401	1.43359
27.4197	4.62	1.86159	3.4274	1.43342	4.29642	1.43342
12.0058	-2.883	1.54105	-2.81119	1.43318	1.86922	1.43318
21.8975	2.955	1.85969	2.14535	1.43196	3.29047	1.43196
1.7616	-1.5763	1.53936	-2.03619	1.17869	1.67314	1.43194
20.5542	-0.20824	2.12342	-0.60502	1.91539	3.70375	1.43015
22.2813	2.77557	1.37801	1.94863	0.98718	3.70014	1.4298
13.8292	-2.18905	0.84768	-1.85039	0.64602	0.1638	1.42819
16.3667	-1.3164	1.17124	-1.78103	1.19535	1.67275	1.4278
20.1958	3.675	1.85376	2.69975	1.4274	3.92996	1.4274
9.7	-3.19807	1.79164	-2.59252	1.37956	-0.75406	1.42542
-0.05318	1.00714	1.10709	0.8212	1.00648	4.42981	1.4243
22.7904	6.15857	1.84966	4.6121	1.42424	5.71258	1.42424
-2.38939	2.42199	2.6991	1.31514	2.43461	5.21739	1.42308
15.5958	0.48026	1.52898	0.31664	1.42196	5.73622	1.42196
13.0309	1.7	0.50912	1.2862	0.24042	4.04981	1.4215
11.6505	-3.975	1.0253	-3.82675	0.95353	0.49801	1.42132
4.55736	-2.07333	1.52775	-2.0582	1.42081	2.10082	1.42081
20.3436	3.5	1.84499	2.565	1.42064	3.78782	1.42064
-8.6	-1.07531	3.95224	-1.35549	3.53747	1.43092	1.41908
26.5689	2.07667	2.11068	1.54757	1.59159	4.49834	1.41626
11.5968	-4.175	1.52234	-4.01275	1.41578	-0.01662	1.41578
0.64582	-1.89	1.47078	-1.8877	1.36783	1.99751	1.41568
17.6458	-0.38459	1.52218	-0.48767	1.41563	3.2665	1.41563
4.62019	-3.9158	2.12358	-3.14517	1.63515	-1.37253	1.41526
20.8042	0.87152	1.38686	0.41718	0.89093	4.57373	1.41355
24.3919	-0.99	0.51365	-1.42977	0.39313	2.05449	1.41323
2.94167	4.853	3.00805	3.41022	2.25631	4.65574	1.40883
20.7783	-0.74581	1.8745	-1.15263	1.4852	2.25898	1.40869
20.9183	4.00556	1.8274	2.95428	1.4071	4.14836	1.4071
16.7917	0.92886	1.49194	0.47164	1.34531	4.12602	1.40116
20.7392	0.17	1.81815	0.0009	1.39997	1.20394	1.39997
4.45361	-2.46333	1.81288	-2.02677	1.39592	-0.00945	1.39592
18.4875	-4.3	0.52281	-3.937	0.38181	-0.46431	1.39583
0.41667	-0.29864	1.84412	-0.4411	1.49532	1.96133	1.39452
5.49726	-0.31	1.49907	-0.4183	1.39413	3.80651	1.39413
9.85558	0.42375	1.81027	0.19629	1.39391	1.94351	1.39391
12.6479	2.22	1.81019	1.5794	1.39385	3.18701	1.39385
15.1	6.62843	1.4474	4.8871	1.03345	6.6391	1.393
6.68337	0.26831	1.74687	0.0766	1.34509	1.83844	1.39234
25.2375	0.78169	1.3222	0.43709	1.28229	3.77013	1.39171
23.4332	-1.226	1.2926	-1.62948	1.21805	1.53657	1.39129
13.1893	0.46375	1.80215	0.22709	1.38765	1.80762	1.38765
4.18453	-5.11716	1.36965	-4.88896	1.27378	-0.67619	1.3867
13.1	-1.9323	1.54441	-1.73461	1.30412	-0.11161	1.3854
2.78515	-2.9067	1.57095	-2.4148	1.22258	-0.2066	1.38388
2	3.37486	2.13376	2.46149	1.60047	4.13149	1.38377
17.2042	-1.10433	1.34051	-1.44256	1.22066	2.99577	1.38101
15.6518	0.60159	2.51656	0.305	1.91519	1.20724	1.37978
26.1633	-2.47918	1.60007	-2.44052	1.41098	-0.67545	1.37884
7.95804	-3.482	1.78637	-2.81114	1.37551	-0.96904	1.37551
4.75982	-2.2025	1.35119	-2.50358	0.91871	0.97773	1.37474
14.4127	8.81786	1.78481	6.65975	1.3743	8.17912	1.3743
24.6847	-1.8825	0.92142	-2.01165	0.96519	1.54945	1.3716
21.176	1.33333	1.46401	1.11	1.36153	4.72296	1.37045
1.31725	-3.86	1.47078	-3.7198	1.36783	0.21241	1.36783
6.60584	2.84	1.44971	2.00276	1.38878	5.74721	1.36548
7.86759	0.43	1.26756	0.0012	0.80613	2.33307	1.36528
1.31667	4.54095	2.54728	3.21708	1.80357	3.83827	1.36501
25.8569	1.63696	1.16263	1.00383	0.99779	2.66983	1.36452
19.4708	2.1136	1.42004	1.83565	1.32063	6.04829	1.36388
2	3.68792	2.24567	2.7097	1.72916	4.4217	1.36269
26.3525	5.56418	1.16829	4.8959	1.15898	8.31075	1.36209
26.2693	3.98429	1.13377	3.38376	1.20572	6.68936	1.36121
25.9435	9.63282	0.86061	8.0216	1.07236	11.1743	1.35971
6.92416	-3.35429	1.76522	-2.7128	1.35922	-0.81901	1.35922
2.78515	-2.3879	1.71494	-2.06115	1.43857	0.47489	1.35738
6.21311	-3.3	1.46048	-3.199	1.35825	1.07592	1.35661
22.7741	3.852	1.7586	2.83604	1.35412	3.93733	1.35412
6.9	-3.33	1.45588	-3.2269	1.35397	1.0961	1.35397
27.6194	-1.06789	1.6075	-1.12314	1.49498	4.52294	1.35133
13.179	1.0105	2.2268	0.64809	1.71463	1.83387	1.3506
13.1313	4.39	1.75362	3.2503	1.35029	4.83373	1.35029
7.57912	-0.57625	1.68493	-1.441	1.34795	2.36425	1.34795
18.0085	3.03088	1.17617	2.52771	1.13469	6.17091	1.34775
26.4108	-0.9625	1.7484	-0.87113	1.34627	0.04833	1.34627
19.9942	3.14571	1.13536	2.21032	1.09503	5.44061	1.34564
25.7091	1.85345	1.4464	1.59371	1.34515	5.02534	1.34515
16.798	1.97593	1.74463	1.39146	1.34337	2.79156	1.34337
18.45	-0.69692	1.33022	-1.03125	1.31259	4.69791	1.34314
21.4375	-0.8186	1.44191	-0.8913	1.34098	2.7112	1.34098
7.25833	2.03	1.73948	1.4331	1.3394	3.31018	1.3394
20.2489	-0.16904	1.21623	-0.69967	1.20889	2.53837	1.33777
-4.7	1.5802	1.3711	1.08676	1.05575	3.41617	1.33707
17.2611	4.89676	2.23864	3.70524	1.83024	4.52397	1.33542
4.49541	-1.705	1.43109	-1.71565	1.33092	2.44202	1.33512
5.27071	-1.8825	1.40659	-1.89516	1.32669	2.32012	1.33311
3.47189	-0.15667	0.94303	-0.52347	0.31229	2.20525	1.33296
25.6	-1.97662	0.40338	-2.28332	0.07042	5.12868	1.33248
4.09685	-1.97038	1.41447	-1.96245	1.31546	2.18989	1.33096
1.7	0.505	1.6617	-0.576	1.32936	3.582	1.32936
-5.21667	-0.86056	2.88843	-1.393	2.6397	2.27867	1.32878
27.1267	-0.64545	1.72179	-0.627	1.32578	0.25667	1.32578
12.7669	-5.28561	1.47624	-5.07984	1.34626	-0.48519	1.32558
23.0958	-1.52024	1.42519	-1.54382	1.32543	4.62576	1.32543
10.6962	5.87687	2.63447	4.35465	1.96468	5.57628	1.32453
1.76154	2.13492	1.54051	1.34807	1.29454	4.13091	1.32195
26.1633	-1.40242	1.36524	-1.71585	1.10651	0.57301	1.32154
18.1333	-0.76677	0.37678	-1.01282	0.68506	3.72118	1.32106
9.2332	-1.53	1.41893	-1.5529	1.3196	2.93342	1.3196
1.6	5.18656	1.83944	3.86365	1.41637	6.07315	1.31853
6.19489	-0.08889	1.34299	-0.30711	1.27383	3.92174	1.31784
13.931	3.89632	1.70741	2.87016	1.3147	4.41361	1.3147
22.6323	2.23325	1.25181	1.41318	1.00927	3.03114	1.31444
18.6125	-0.37005	0.64834	-0.47415	0.60296	4.57852	1.31365
10.0706	-0.50417	1.34923	-0.72483	1.29708	3.53531	1.31334
4.96701	-2.41252	1.4375	-2.37364	1.33688	1.81405	1.31333
4.09685	-1.79421	1.40928	-1.79862	1.31063	2.32816	1.31063
-5.54171	-7.71364	1.40554	-7.30368	1.30715	-3.8516	1.31023
11.6041	-2.74264	1.40814	-2.68065	1.30957	1.97164	1.30957
21.9333	0.03452	1.405	-0.0979	1.30665	3.48477	1.30665
16.9167	-0.36252	0.41284	-0.84961	0.92482	2.66456	1.30548
26.5599	-0.39667	1.69356	-0.43543	1.30404	0.47657	1.30404
-4.29167	-1.65521	2.9962	-2.17339	2.64662	2.49764	1.30363
25.638	3.61777	1.27844	2.98661	1.10144	6.19421	1.30337
15.3626	-2.248	1.62846	-2.7784	1.30277	-2.7784	1.30277
11.1441	2.85	1.85668	1.86475	1.63559	4.02469	1.30256
16.4093	0.69	1.68908	0.4013	1.30059	1.82083	1.30059
21.8777	0.22857	1.68773	0.046	1.29956	1.19212	1.29956
16.0859	5.98083	1.37969	4.31929	0.89831	5.82557	1.29952
22.1458	1.28995	1.96731	1.06966	1.8296	5.64399	1.29891
7.43874	-2.76167	1.68516	-2.25648	1.29758	-0.38842	1.29758
17.4083	-1.87401	0.26463	-2.17882	0.38166	1.77005	1.2955
12.6409	7.105	0.20506	5.34085	0.1579	6.14483	1.29489
-2.53877	1.68	1.68218	1.1636	1.29528	3.53054	1.29459
7.49102	-0.12429	1.61805	-1.07943	1.29444	2.73111	1.29341
14.7259	1.83697	1.67936	1.28447	1.29311	2.78817	1.29311
22.0138	5.04545	1.0972	3.57173	0.92292	5.78009	1.29304
21.3552	7.15	2.61045	5.07113	1.52559	8.20659	1.29246
-10.7149	-2.07236	3.41283	-2.22521	3.19495	2.25983	1.29221
13.4	-1.10767	1.3894	-1.16013	1.29214	3.61787	1.29214
12.4476	-2.34545	0.68826	-2.01745	0.50684	0.23957	1.29197
5.94073	-4.332	1.38906	-4.15876	1.29183	0.09709	1.29183
14.0879	-1.06039	0.81568	-1.4334	1.04492	2.2222	1.29078
5.76283	1.08833	1.67627	0.70802	1.29073	2.65987	1.29073
4.71167	-2.65088	1.2796	-2.61218	1.09748	0.80605	1.28749
21.2937	3.6	1.66877	2.642	1.28495	3.81731	1.28495
25.4325	3.21	1.66715	2.3417	1.28371	3.31007	1.28371
21.2	0.21541	1.60445	-0.80767	1.28356	2.18033	1.28356
18.3415	8.23449	2.82183	5.88315	2.40806	7.79364	1.2835
25.8021	1.51214	1.34005	1.24886	1.24838	4.69069	1.28311
8.27071	0.79375	1.60352	-0.345	1.28282	3.41876	1.28282
23.2853	1.623	1.21449	0.71989	0.96585	4.04319	1.2815
16.6375	-0.36531	0.64947	-0.76968	0.0916	5.44528	1.28107
8.68309	-7.78	1.66343	-6.1206	1.28084	-4.31475	1.28084
24.4711	3.89344	1.66182	2.86795	1.2796	3.88439	1.2796
-5.13333	0.45735	3.91669	-0.24687	3.4855	2.58833	1.27676
-2.9	2.46155	1.09581	1.7654	0.84377	3.7529	1.27666
26.3525	5.50615	1.1413	4.76502	1.08323	8.09784	1.27633
2.48562	-1.48388	1.52982	-1.82526	1.28093	1.47117	1.27602
8.0975	0.41	1.59349	-0.652	1.27479	3.12215	1.27479
5.75551	5.91897	3.41617	3.84081	2.61839	6.09058	1.27385
6.98611	-0.02667	1.65379	-0.15053	1.27342	1.74016	1.27342
24.1665	4.22095	1.56342	3.13944	1.09255	6.46033	1.27228
20.4637	5.11333	1.65259	3.80727	1.2725	5.02408	1.27131
0.14873	-0.76125	1.3547	-0.83796	1.25987	3.01245	1.2693
14.9083	1.42259	0.71979	0.87701	1.1564	6.42909	1.26697
19.0833	0.92431	1.32739	0.33897	1.11818	4.07647	1.26635
22.2312	4.2025	1.64714	3.10593	1.2683	4.23436	1.2663
17.7041	7.26857	1.64254	5.4668	1.26476	6.82159	1.26476
6.70876	-3.4025	1.35579	-3.29433	1.26088	1.01529	1.26088
-5.56667	-1.56122	2.7749	-1.85542	2.58163	1.27058	1.26066
4.89849	-2.185	1.36472	-2.16205	1.26919	2.02084	1.25969
0.20329	-0.49786	1.07838	-1.12188	0.6708	2.54937	1.25766
20.7375	0.12664	0.24231	-0.43432	0.82228	2.8888	1.25698
20.7392	1.09	1.63166	0.7093	1.25637	1.91234	1.25637
26.3743	5.28143	1.6296	3.9367	1.25479	4.85799	1.25479
27.37	0.38667	1.6285	0.16773	1.25395	1.03923	1.25395
-3.15	-0.8335	1.10593	-0.98489	0.75938	1.92611	1.25356
16.2	-2.92424	1.28862	-2.58936	1.05742	-1.06425	1.25326
1.26591	-1.52042	1.34529	-1.54399	1.25112	2.38463	1.25112
12.583	1.88	0.76368	1.6184	0.71022	5.95715	1.25054
21.2	1.2148	1.5606	-0.00816	1.24848	2.97984	1.24848
10.4453	-2.97015	1.17839	-2.89224	1.0959	1.56138	1.24596
17.8044	5.2995	1.42136	3.70896	1.15215	5.70343	1.24529
16.4833	0.27636	1.84385	-0.31672	1.23632	3.61362	1.2452
15.4564	0.37067	1.2417	0.02877	1.17958	3.76869	1.24455
22.6911	4.72	1.61611	3.5044	1.2444	4.60984	1.2444
24.5708	1.36261	1.8137	0.65823	1.32059	3.85883	1.24161
17.8917	-0.56389	2.3125	-1.15168	1.68947	3.26615	1.2402
22.6381	3.806	1.60832	2.80062	1.2384	3.90872	1.23984
20.6342	6.51867	1.60901	4.88937	1.23894	6.09767	1.23894
3.3705	-1.04062	1.31881	-1.09778	1.22649	3.03212	1.23854
20.1958	1.05408	0.13106	0.3628	0.8113	3.71301	1.23833
4.29877	-4.72373	1.33031	-4.52306	1.23719	-0.38215	1.23719
5.43539	-1.81627	1.55974	-1.52853	1.201	0.38426	1.23439
18.4333	-2.58646	2.83223	-2.53541	2.63398	2.17759	1.23344
20.1	3.19337	1.60186	2.3289	1.23343	3.5639	1.23343
4.18453	-1.13408	1.32612	-1.1847	1.23329	2.94822	1.23329
1.36509	-4.44	1.32426	-4.2592	1.23156	-0.32364	1.23156
21.9658	3.22688	1.00642	2.7223	1.09865	6.22376	1.23125
7.58544	-1.45286	1.59845	-1.2487	1.23081	0.61203	1.23081
1.76639	-4.92	1.3234	-4.7056	1.23077	-0.74195	1.23077
6.0588	-1.60667	1.32323	-1.6242	1.2306	2.62443	1.22902
4.31403	-0.75529	1.37758	-0.83242	1.28115	3.36945	1.22887
3.0366	0.65263	1.58955	0.36597	1.2305	2.5734	1.22853
5.20821	-4.4772	1.32113	-4.2938	1.22865	-0.07698	1.22679
5.58522	-1.24287	1.59309	-1.08701	1.22668	0.87373	1.22668
15.7	3.14805	1.59205	2.294	1.22588	3.749	1.22588
2.3	2.4523	1.58166	1.75827	1.21788	3.88327	1.21788
6.06084	-0.725	1.20388	-1.20433	0.98253	3.03515	1.21717
16.5958	-0.01272	2.34561	-0.53994	1.50929	3.07892	1.21623
22.7904	5.61	1.57903	4.1897	1.21586	5.29018	1.21586
14.3049	-1.81903	0.92967	-2.34588	0.72126	1.69042	1.21513
21.2	1.6	1.51327	0.3	1.21062	3.288	1.21062
5.33333	2.71	1.67459	1.37208	1.5344	4.82041	1.21016
10.4453	-3.01109	1.29945	-2.93031	1.20848	1.64086	1.20848
-1.07474	1.11632	1.56945	0.72956	1.20848	0.72956	1.20848
16.826	0.35972	1.251	-0.25329	1.06115	3.26508	1.2066
20.1	3.46231	1.56439	2.53598	1.20458	3.77098	1.20458
19.7417	0.67588	1.92253	0.21233	1.51022	4.27492	1.20257
25.8661	-0.596	1.56152	-0.58892	1.20237	0.35778	1.20237
12.8	-1.13971	1.29086	-1.18993	1.2005	3.54607	1.2005
15.6958	0.50483	0.21797	-0.1083	0.83599	3.46691	1.19938
24.3769	0.55	1.55734	0.2935	1.19915	1.31465	1.19915
-4.20438	-2.31493	3.00947	-2.68968	2.67209	1.92023	1.1987
9.82368	-0.48205	1.07309	-0.84064	1.05057	3.22417	1.19849
8.84381	0.13571	1.06019	-0.20307	0.92882	3.88427	1.19762
2.02334	-1.85	1.28693	-1.8505	1.19685	2.13113	1.19685
26.2101	2.29074	1.07105	1.92455	1.04223	5.21016	1.19514
20.1576	3.70017	1.83729	2.36526	1.26571	2.98132	1.19424
2.00833	2.37333	1.49253	0.91867	1.19402	5.05817	1.19402
26.358	1.34833	1.54978	0.90822	1.19333	1.83031	1.19333
14.1718	4.98	1.54776	3.7046	1.19178	5.23601	1.19178
11.7123	2.97406	1.5463	2.16003	1.19065	3.81441	1.19065
-4.52149	-2.28976	3.13208	-2.62902	2.80191	1.70529	1.19058
6.10554	-2.855	1.27986	-2.78515	1.19027	1.48224	1.19027
24.1307	2.87314	1.50685	2.33811	1.20197	5.73764	1.18972
22.6652	6.82667	1.54303	5.12653	1.18813	6.23328	1.18813
6.4	-2.34667	1.27692	-2.3124	1.18754	1.9756	1.18754
-0.2166	0.16	1.27279	0.0188	1.1837	3.84364	1.18741
3.93634	-1.4325	1.31924	-1.46223	1.22689	2.72344	1.18587
5.75784	-1.66833	1.27291	-1.68155	1.18381	2.5615	1.18381
17.9875	0.72017	1.11413	0.11915	1.63096	5.84884	1.18217
2.77515	-4.70694	1.09588	-4.50745	1.01917	-0.26337	1.17974
18.25	-0.3915	1.26077	-0.4941	1.17252	4.62341	1.17747
0.1	0.715	1.26572	0.53495	1.17712	4.38195	1.17712
-0.20513	-1.105	1.26572	-1.15765	1.17712	2.66799	1.17712
9.2668	-2.806	0.87254	-2.80844	0.92506	1.36356	1.17567
16.5583	-1.06714	1.52671	-0.9517	1.17557	0.46038	1.17557
25.9522	7.39048	1.17988	5.19019	0.91145	7.18049	1.17446
1.0875	-4.12526	1.25877	-3.96649	1.17066	-0.05037	1.17396
12.8	-1.8407	1.59743	-1.7753	1.33435	0.38453	1.17058
7.30548	-1.95	1.51987	-1.6315	1.1703	0.24323	1.1703
8.61453	-1.82857	1.51956	-1.538	1.17006	0.27127	1.17007
5.85195	2.21809	1.73694	1.50888	1.32207	3.17571	1.16853
21.2	0.09634	1.45935	-0.90293	1.16748	2.08507	1.16748
14.8	-4.88966	1.31386	-3.89504	1.01167	-2.52004	1.16688
5.21579	-1.12	1.26716	-1.1716	1.17846	3.03351	1.16676
16.7958	-0.09593	1.16409	-0.78265	1.00773	2.64824	1.16394
16.5139	-1.01933	1.52609	-0.91489	1.17509	0.49942	1.16161
16.4875	-3.16543	0.00442	-3.2933	0.30624	3.25302	1.1611
25.757	2.85956	1.33876	2.00591	1.04078	5.18903	1.1607
28.4684	0.63	1.50632	0.3551	1.15987	1.17168	1.15987
22.6042	-0.55275	0.17101	-1.02527	0.69815	2.20452	1.15924
1.58275	0.25146	2.13386	-0.09354	1.44444	1.61714	1.15914
8.38207	1.2	1.50353	0.794	1.15772	2.6149	1.15793
-0.6	1.28931	1.23851	0.86277	0.95365	2.88077	1.15653
6.14497	-0.9125	1.44265	-1.71	1.15412	2.1813	1.15412
20.1917	2.62129	1.609	2.3078	1.49637	6.70241	1.15337
26.1201	-0.58639	0.97493	-1.09516	0.89643	1.64301	1.15251
10.7209	-3.288	1.23713	-3.18784	1.15053	1.40262	1.15053
7.58544	-1.205	1.492	-1.05785	1.14884	0.80288	1.14884
16.3125	-2.04994	0.27244	-2.03644	0.25337	2.89356	1.1463
21.2	-0.32731	1.43235	-1.24185	1.14588	1.74615	1.14588
14.9	3.27773	1.7708	2.3133	1.40662	3.99188	1.14549
8.40068	0.68725	1.14439	0.50914	1.06428	4.78515	1.14511
20.8138	1.6	1.48492	1.102	1.14339	2.30131	1.14339
26.358	2.93714	1.2926	2.02551	0.97308	3.19853	1.14225
21.4394	4.412	1.48217	3.26724	1.14127	4.43527	1.14127
-0.6	-0.05467	1.54548	-0.1721	1.19002	2.16115	1.14037
5.75784	-2.31103	1.2226	-2.27926	1.13702	1.96287	1.13689
20.3762	4.51088	1.47244	3.34338	1.13378	4.56457	1.13378
1.61239	0.29882	1.34759	0.10009	1.03764	2.06316	1.13287
8	-3.39667	0.71654	-3.05457	0.08902	-0.5679	1.13268
8.09877	3.6575	1.41545	1.946	1.13236	5.72007	1.13236
20.0375	-0.11146	1.41485	-1.06917	1.13188	1.98858	1.13188
5.49589	-1.87625	1.21307	-1.87491	1.12816	2.35366	1.13051
26.4786	2.36	1.06644	2.02005	1.00567	5.35238	1.12879
18.3138	0.32857	0.69636	0.1678	0.64779	3.55194	1.12849
7.12048	-1.53289	1.21678	-1.55559	1.1316	2.74243	1.12789
16.6523	3.53571	1.46446	2.5925	1.12763	3.99989	1.12763
22.9125	-1.58175	1.39506	-1.85803	1.19938	2.9991	1.12749
5.95791	-1.86924	1.21182	-1.86839	1.12699	2.38866	1.12699
-1.07474	0.66021	1.45995	0.37836	1.12416	0.37836	1.12416
17.1135	0.59474	1.21331	0.42311	1.12838	4.19857	1.12367
23.7292	-0.48671	2.81416	-1.09646	2.18441	4.17834	1.1234
17.8208	-0.29132	0.80931	-0.40093	0.75266	3.97788	1.12092
22.0913	4.04462	1.45452	2.98435	1.11998	4.11979	1.12031
5.29167	3.01222	2.19372	1.8369	1.93752	4.46709	1.12006
23.2353	9.23667	1.20172	8.4601	1.1176	13.9266	1.1176
3.61678	-1.164	1.45415	-1.02628	1.1197	1.03288	1.11693
7.72974	-1.64364	1.45129	-1.3956	1.11749	0.45791	1.11554
20.0513	-0.17	1.44648	-0.2609	1.11379	0.97654	1.11379
-5.8548	-6.97	1.18699	-6.6121	1.1039	-3.18194	1.11265
-1.07474	-2.7535	1.44422	-2.2502	1.11205	-2.2502	1.11205
-2.4	-1.41843	2.9475	-1.83292	2.71654	1.76193	1.11154
20.1	4.94349	1.44118	3.67649	1.10971	4.91149	1.10971
17.7431	-0.66218	1.29493	-1.40782	1.0685	1.86686	1.10844
5.95791	-2.0054	1.19039	-1.99503	1.10706	2.26203	1.10706
21.8777	0.96065	1.43693	0.6097	1.10644	1.75581	1.10644
1.06338	-0.6517	1.42215	-0.64867	1.11158	1.58687	1.10238
21.2	-0.90826	1.3765	-1.70661	1.1012	1.28139	1.1012
13.1667	-0.9238	3.26342	-1.50408	2.30673	2.81926	1.09994
3.25339	-1.32178	0.98011	-1.35925	0.91151	2.83336	1.09925
0.43111	-4.99167	1.19215	-4.77225	1.1087	-0.90207	1.09848
7.57529	1.685	1.18087	1.43705	1.09821	5.80732	1.09821
4.33121	-0.13552	1.17991	-0.25603	1.09731	3.88715	1.09731
21.2	1.75305	1.36957	0.42244	1.09565	3.41044	1.09565
9.35058	9.98667	1.13271	7.3688	1.09517	7.3688	1.09517
21.2	-0.13007	1.36715	-1.08406	1.09372	1.90394	1.09372
16.8042	0.14485	1.73271	-0.09097	1.68276	5.05122	1.09233
26.1633	0.49429	0.85703	0.32969	0.79704	4.06572	1.09207
21.2	0.30702	1.36415	-0.73439	1.09132	2.25361	1.09132
3.60565	0.69667	1.44001	0.40643	1.10881	2.46615	1.09068
15.1468	2.2975	1.39412	1.2431	1.30568	3.66003	1.08935
3.93634	-2.59571	1.19613	-2.54401	1.1124	1.59824	1.08715
14.937	-1.38333	1.22868	-1.651	1.15832	1.40152	1.08678
4.31403	-3.3625	1.16844	-3.25713	1.08665	0.88486	1.08665
22.3333	0.13196	1.11248	-0.26403	0.74237	3.77263	1.08648
14.0801	-2.55867	0.96771	-2.50956	0.89997	1.75876	1.08576
2.02334	0.17528	1.25414	-0.01237	1.03879	3.355	1.08447
4.29897	-4.36583	1.16601	-4.19023	1.08439	-0.0493	1.08439
6.14497	-1.6125	1.35482	-2.27	1.08386	1.6213	1.08386
7.16386	-1.42997	1.03356	-1.51294	0.99013	2.74392	1.08345
19.4917	-0.12096	2.78233	-0.2425	2.58757	4.50225	1.08226
1.01667	3.85313	2.62163	2.83691	2.01866	4.20514	1.08215
26.3337	5.27833	0.84318	4.35112	0.76833	7.30777	1.08111
4	-0.14595	1.83561	-0.27324	1.45552	1.80526	1.08006
27.286	-1.995	1.40033	-1.66615	1.07825	-0.79045	1.07825
5.39993	-6.46101	1.15909	-6.13874	1.07796	-1.92074	1.07796
7.43874	-1.91833	1.39982	-1.60712	1.07786	0.26095	1.07786
26.153	-0.14694	1.06093	-0.74364	0.9181	1.99282	1.07577
21.2	-0.04811	1.34446	-1.01849	1.07557	1.96951	1.07557
8.20014	-6.02	1.15643	-5.7286	1.07548	-1.31459	1.07548
6.76794	1.335	0.52539	0.4998	0.05519	3.37734	1.06919
19.388	-1.58	1.38593	-1.3466	1.06717	-0.076	1.06717
1.05715	-1.46059	1.14494	-1.48835	1.06479	2.42565	1.06479
21.2	-0.53143	1.3299	-1.40515	1.06392	1.58285	1.06392
-4.78333	-2.35087	2.30887	-2.71976	2.11526	1.9466	1.06295
26.0743	0.975	1.37886	0.62075	1.06172	1.55703	1.06172
13.5583	0.46236	3.26462	-0.00501	3.46744	5.61395	1.06145
16.6729	-2.53975	1.32617	-3.0118	1.06094	4.58876	1.06094
2.81468	-3.3175	1.14162	-3.21528	1.0617	0.82175	1.06082
6.80667	2.035	1.15258	1.76255	1.0719	6.07902	1.06078
24.1294	2.55875	1.37423	1.84024	1.05816	2.87377	1.05816
2.40999	3.69017	1.77374	2.57913	1.55392	4.67803	1.05779
6.4	-1.798	1.1342	-1.80214	1.05481	2.48586	1.05481
20.7208	0.000440084	1.42977	-0.9594	1.10611	2.07377	1.05127
21.4596	4.14182	1.36308	3.0592	1.04957	4.22622	1.04957
20.1	3.98561	1.35981	2.93892	1.04705	4.17392	1.04705
1.72549	1.08412	1.49324	0.65406	1.22019	2.78387	1.04616
21.4682	2.599	1.35855	1.87123	1.04608	3.03782	1.04614
21.8793	4	1.35765	2.95	1.04539	4.09603	1.04539
27.6877	2.05	2.94603	0.99401	2.02312	5.00582	1.04281
6.56235	-7.06667	1.14705	-6.702	1.06676	-2.40264	1.04227
2.6089	1.623	1.00671	1.23359	0.84539	4.61686	1.04011
24.4208	0.32093	2.49353	-0.392	1.52636	2.74696	1.03958
8.24422	-2.68167	0.8585	-2.40907	0.80733	1.14326	1.03432
15.8197	5.37429	1.29266	3.31943	1.03413	6.63025	1.03413
19.7825	-0.93526	1.304	-1.70721	1.02202	1.34982	1.0323
9.61732	-4.7065	1.57168	-4.22145	1.66556	-0.62793	1.032
12.6853	0.98333	1.95562	0.33383	1.96712	2.57077	1.03151
17.0473	4.24769	1.33785	3.14072	1.03014	4.52836	1.03014
5.95791	-3.68211	1.10502	-3.55436	1.02767	0.70269	1.02767
25.0433	4.46	1.10309	4.0178	1.02587	9.61083	1.02587
4.35592	-1.77162	1.10061	-1.77761	1.02356	2.36731	1.02356
11.8212	-1.31147	1.17847	-1.35519	1.08482	3.23569	1.02257
0.6	-4.22207	0.84798	-4.21562	0.77367	0.31338	1.02147
13.1627	-1.12333	0.64049	-1.2839	0.34305	0.92767	1.02034
10.7681	-1.78382	1.10239	-1.78896	1.02523	2.80481	1.02023
0.89167	2.13333	1.83996	1.48729	1.33499	3.49975	1.02013
5.97029	3.17583	1.32436	2.31539	1.01976	4.25688	1.01976
22.6148	1.88	1.32367	1.3176	1.01923	2.42686	1.01923
5.48809	-1.41	1.09436	-1.4413	1.01775	2.78287	1.01775
4.49541	-1.79417	1.14084	-1.79858	1.06098	2.39794	1.01641
20.8478	1.47	1.3164	1.0019	1.01363	2.19951	1.01487
4.49541	-1.633	1.08769	-1.64869	1.01155	2.50599	1.01155
14.3	-3.1915	0.95596	-2.85307	0.70519	-0.79178	1.01108
17.0603	8.12909	1.31278	6.1294	1.01084	7.51638	1.01084
20.3436	3.68091	1.31211	2.7043	1.01032	3.92712	1.01032
21.2	-0.77647	1.26072	-1.60118	1.00857	1.38682	1.00857
4.16158	2.5465	1.82797	1.51986	1.4989	3.63746	1.00663
4.19722	3.55	2.00952	2.35925	1.56274	4.24068	1.00546
18.4583	-0.39974	0.04431	-0.89874	0.60263	2.53835	1.00509
26.0577	2.06917	0.96076	1.62846	0.78978	4.59202	1.00461
22.0823	3.856	1.30395	2.83912	1.00404	3.97501	1.00404
0.1	-6.53	1.07949	-6.2029	1.00393	-2.3559	1.00393
21.5455	3.3375	1.28927	2.43988	0.99274	3.6026	1.00219
5.14648	-1.369	1.07677	-1.40317	1.0014	2.79708	1.0014
9.57917	-4.15006	1.23678	-4.30004	0.98942	2.66208	1.00056
7.18042	-4.07875	1.07565	-3.92324	1.00035	0.41939	1.00035
19.3958	-2.10708	0.53401	-2.08958	0.49663	2.65229	0.9992
0.95551	0.1025	1.44947	-0.09028	1.15712	2.53267	0.99896
8.87375	-3.59863	1.03296	-3.47673	0.96065	0.71735	0.99819
24.4105	6.905	1.29401	5.18685	0.99638	6.20632	0.99638
0.17228	-0.47669	1.37198	-0.49705	1.05643	1.71449	0.99562
3.14141	-2.41439	1.282	-2.42704	1.22762	1.05333	0.99505
17.8964	3.05	1.2521	2.12406	0.98916	4.31724	0.99436
18.2833	-0.40776	1.06798	-0.50921	0.99322	5.17912	0.99322
22.9567	3.085	1.28987	2.24545	0.9932	3.33762	0.9932
21.2	0.73625	1.24047	-0.391	0.99237	2.597	0.99237
3.55311	1.21	1.04652	0.9953	0.97326	5.08402	0.99185
15.9167	-1.46141	1.06597	-1.48911	0.99135	3.96255	0.99135
21.2	0.3824	1.23874	-0.67408	0.99099	2.31392	0.99099
19.2	0.87072	0.17719	0.36393	0.65767	3.86126	0.99021
4.35592	-4.55689	1.06415	-4.36791	0.98966	-0.08214	0.98966
21.7458	6.68546	1.06365	6.08748	0.98919	9.67765	0.98919
26.2859	6.65115	1.06187	6.05557	0.98754	9.46414	0.98754
28.0195	5.75	1.06066	5.2175	0.98641	5.2175	0.98641
12.6532	-2.295	1.27986	-1.89715	0.98549	-0.28981	0.98637
17.5667	1.48849	1.46524	0.78758	1.07582	5.06812	0.9856
5.06188	-0.751	1.05925	-0.82843	0.9851	3.3659	0.9851
1.62715	-2.15	1.01504	-2.1295	0.94398	1.8244	0.98489
22.5571	2.35667	1.27615	1.68463	0.98263	2.79678	0.98481
2.8	-0.32813	1.01579	-0.79826	0.91437	3.47206	0.98401
9.31697	-1.51833	1.36	-1.54205	1.2648	2.73624	0.98294
16.2249	3.3	1.27279	2.411	0.98005	3.83975	0.98005
1.92943	-0.0949	1.01803	-0.21826	0.94676	3.89272	0.97984
21.2	0.03918	1.22318	-0.94865	0.97855	2.03935	0.97855
25.4	2.0715	1.14274	1.56618	0.83782	3.77318	0.97814
-2.9	4.13566	0.78732	3.05446	0.60624	5.04196	0.97795
21.9689	3.22667	1.27445	2.35453	0.98133	3.49609	0.97759
5.48809	-2.108	1.05077	-2.09044	0.97722	2.13373	0.97722
4.51519	-5.70544	1.00243	-5.43605	0.93226	-1.23888	0.97073
-0.46564	0.56222	1.25999	0.30291	0.97019	0.30291	0.97019
6.38833	2.83	1.21244	1.284	0.96995	5.1607	0.96995
6.15833	8.335	1.25158	6.28795	0.96372	8.22003	0.96372
4.28741	-2.48955	1.03474	-2.44528	0.96231	1.69484	0.96231
18.0678	-0.75	0.35355	-1.14	0.33941	1.11627	0.96119
25.5677	3.28	1.24451	2.3956	0.95827	3.35722	0.95827
22.7154	1.33	1.24451	0.8941	0.95827	1.99833	0.95827
12.575	-2.925	0.6994	-2.97175	0.66668	0.82925	0.95793
3.71759	-4.1	1.02875	-3.943	0.95673	0.15723	0.95673
7.21667	3.78833	2.19358	2.39352	2.07336	4.30702	0.9567
22.9317	2.53	1.24187	1.8181	0.95624	2.91152	0.95624
5.48809	-0.18	1.0283	-0.2974	0.95632	3.92948	0.9551
21.2	1.9955	1.19334	0.6164	0.95467	3.6044	0.95467
21.5903	-2.18875	0.76607	-2.32214	0.65807	1.33567	0.95379
-3.37054	2.91494	1.03689	2.58089	0.96431	6.18496	0.95378
3.74773	-0.82833	1.08177	-0.90035	1.00604	3.2747	0.95242
-5.4	-1.98364	1.00944	-2.26093	0.80513	1.71107	0.95207
22.8196	3.08667	1.23972	2.24673	0.95458	3.34575	0.95132
22.0566	4.4408	1.23373	3.28942	0.94997	4.42659	0.94997
7.1913	-1.18534	0.9701	-1.23236	0.90219	3.08703	0.94867
22.053	-2.65	0.96782	-2.5945	0.90007	1.43484	0.94743
24.4711	1.27741	1.22848	0.8536	0.94593	1.87005	0.94593
5.8	-2.38333	1.01476	-2.3465	0.94372	1.8995	0.94372
12.5629	2.92667	0.91555	1.8691	0.84424	4.11254	0.94329
16.4902	2.806	1.17751	1.2648	0.94201	1.2648	0.94201
-14.2286	2.61857	1.22083	1.8863	0.94004	1.8863	0.94004
-3.8	-2.3965	1.22079	-1.97531	0.94001	0.4547	0.94001
17.7431	0.00871	1.16705	-0.97303	0.93364	2.22238	0.93364
8.36667	-3.72583	1.02495	-3.3152	0.98604	0.2408	0.93349
19.8542	1.27452	1.54244	0.61835	2.05241	6.39471	0.93232
15.299	1.27766	0.47892	0.54689	0.6914	4.14312	0.93181
6.95612	-3.14901	0.98918	-3.05858	0.91993	1.21556	0.92954
7.72916	-1.225	1.20915	-1.07325	0.93105	0.78029	0.92899
8.14596	-7.7375	0.99991	-7.32588	0.92992	-2.91566	0.92891
11.8875	-0.70123	0.77443	-1.19716	0.1333	3.10059	0.92878
24.4711	1.74667	1.20236	1.21493	0.92582	2.23138	0.92582
7.87235	-1.835	1.19979	-1.54295	0.92384	0.30343	0.92384
4.33121	-0.69292	0.98716	-0.77441	0.91806	3.36877	0.91806
4.75308	-0.32333	1.21821	-0.37897	0.93802	1.62338	0.91804
-3	-0.164	1.11421	-0.25628	0.85794	1.97166	0.91769
11.8339	4.91	2.2486	3.2755	2.26203	5.87463	0.91736
13.2	1.02486	0.40864	0.6264	0.5802	4.7152	0.91583
5.0397	1.18667	0.9847	0.9736	0.91577	5.16638	0.91577
3.5488	-3.76	0.97581	-3.6268	0.9075	0.46162	0.91531
-4.23295	0.88767	0.98287	0.69553	0.91407	4.23922	0.91331
25.3667	0.65328	0.98149	0.47755	0.91279	3.92289	0.91279
2.43498	-0.53856	0.94366	-0.54469	0.72662	1.3382	0.91248
16.4417	-2.99764	1.14031	-3.37811	0.91224	-0.10461	0.91224
27.1058	-0.776	1.18428	-0.72752	0.9119	0.15719	0.9119
20.568	2.78	1.18147	2.0106	0.90973	3.2222	0.90973
27.2285	3.48917	0.97806	3.11493	0.9096	8.86092	0.9096
2.77639	-2.25	1.01823	-2.2225	0.94696	1.81185	0.90948
20.2144	3.655	1.18087	2.68435	0.90927	3.91363	0.90927
26.8836	-0.41063	0.97631	-0.51188	0.90797	2.87277	0.90797
5.85	1	1.17656	0.64	0.90595	2.5875	0.90595
6.79386	-1.6125	0.97079	-1.62963	0.90283	2.68594	0.90566
19.8	-0.39768	1.86841	-0.98487	1.05169	3.47113	0.90559
6.14914	-2.65369	0.97072	-2.59793	0.90277	1.67251	0.90277
6.55058	0.955	0.96986	0.75815	0.90197	5.05669	0.90197
8.72786	3.07714	1.12418	1.48171	0.89935	5.21804	0.89935
12.6409	4.495	1.16673	3.33115	0.89838	4.93911	0.89838
1.01431	1.24515	1.16548	0.82877	0.89742	3.01805	0.89742
14.2707	-2.81217	0.96333	-2.74532	0.8959	2.09363	0.8959
14.2707	-2.8121	0.96314	-2.74525	0.89572	2.0937	0.89572
14.2707	-2.8121	0.96314	-2.74525	0.89572	2.0937	0.89572
12.6	-3.54321	0.96294	-3.42519	0.89553	1.69481	0.89553
-1.04167	1.91867	1.20177	1.29808	0.87743	3.50504	0.89541
5.20821	-3.612	0.96105	-3.48916	0.89378	0.71541	0.89378
4.35592	-4.39263	0.96097	-4.21515	0.8937	-0.07023	0.8937
20.1	3.27345	1.15629	2.39056	0.89034	3.62556	0.89034
1.26153	-0.44264	1.03175	-0.54868	0.81694	1.81073	0.8902
1.96639	-3.02	0.94932	-2.9386	0.88286	1.03905	0.88892
2.49302	-3.092	0.95865	-3.14789	0.92823	1.197	0.88731
20.1	2.8588	1.15055	2.07128	0.88592	3.30628	0.88592
8.275	-1.46667	1.14988	-1.25933	0.88541	0.56692	0.88541
1.88378	0.88516	1.1494	0.55157	0.88504	2.69739	0.88504
14.4708	1.45661	0.94962	1.22465	0.88315	5.10582	0.88315
18.1708	0.98105	0.23898	0.28263	0.4845	3.73409	0.8829
10.2847	-1.9245	1.14728	-1.61187	0.88341	0.1139	0.88283
-3.55833	-0.45421	3.31636	-1.02766	3.01552	2.20999	0.88239
6.36478	4.59333	1.10274	2.69467	0.88219	6.57278	0.88219
21.2	0.87736	1.10089	-0.27811	0.88071	2.70989	0.88071
21.8351	-6.65333	0.73074	-6.2824	0.61446	-3.01416	0.8806
7.76845	-2.32538	1.14274	-1.92055	0.87991	0.77177	0.87991
11.794	-0.87364	1.2	-1.14912	1.14232	1.63078	0.87878
4.75082	1.825	1.14457	1.27525	0.88132	3.27771	0.87626
20.4299	-2.1375	0.71701	-2.08588	0.69958	1.25129	0.87606
5.28818	-1.95667	0.96618	-1.9497	0.89855	2.2852	0.87539
12.6119	1.365	1.13844	0.92105	0.8766	2.53045	0.87456
-4.62533	3.90056	0.93892	3.49752	0.8732	7.01375	0.8732
7.16772	0.75	1.09119	-0.38	0.87295	3.44994	0.87295
12.583	-2.415	1.98697	-2.47185	2.21204	0.08608	0.87266
20.461	-0.20089	1.09055	-1.10993	0.88177	1.85045	0.872
21.2	1.57694	1.08796	0.28155	0.87037	3.26955	0.87037
4.53169	-5.30779	0.9344	-5.06625	0.86899	-0.90903	0.86899
5.84148	-4.50187	0.93432	-4.31674	0.86892	-0.06783	0.86892
4.28741	-2.094	0.93384	-2.07742	0.86847	2.0627	0.86847
-5.6	1.8725	1.12707	1.31183	0.86785	1.31183	0.86785
19.2875	0.000891755	0.87948	-0.65743	0.72435	2.67962	0.86399
-1.07722	-1.87429	0.92614	-1.87309	0.86131	1.89151	0.86229
7.46667	2.72	1.11723	1.9644	0.86027	3.83107	0.86027
6.72584	-1.46	1.04652	-1.2542	0.80582	0.64951	0.85914
24.3539	6.98667	1.11566	5.24973	0.85906	6.27204	0.85906
1.50363	2.53386	0.7086	1.7118	0.56743	3.85378	0.85837
-15.2	4.27875	1.11303	3.16464	0.85703	3.16464	0.85703
19.1889	-0.87964	0.49183	-0.94807	0.4574	4.14999	0.85613
5.46482	-4.17	0.91924	-4.0081	0.85489	0.21444	0.85489
17.0603	3.93857	1.10926	2.9027	0.85413	4.28968	0.85413
27.1046	0.12	1.10746	-0.0376	0.85274	0.84717	0.85274
21.2	0.10871	1.06231	-0.89303	0.84985	2.09497	0.84985
20.4625	0.95217	2.27629	0.164	1.28042	3.50088	0.84962
27.0057	-0.8525	1.10295	-0.78643	0.84927	0.10329	0.84927
6.14914	-3.63795	0.91308	-3.51329	0.84917	0.75715	0.84917
5.24611	0.09167	1.10173	-0.05942	0.84833	1.91828	0.84833
6.55058	0.365	0.91217	0.20945	0.84832	4.50799	0.84832
11.8339	1.73333	1.27033	0.93113	1.28734	3.21332	0.84809
7.23942	-6.88	1.10109	-5.4276	0.84784	-3.54957	0.84784
4.49541	-4.115	0.91122	-3.95695	0.84743	0.32323	0.84743
19.6292	0.12455	0.91096	-0.01417	0.84719	3.66066	0.84719
4.49541	-0.84917	0.95016	-0.91973	0.88365	3.27679	0.84506
21.2	0.51582	1.05622	-0.56735	0.84498	2.42065	0.84498
4.13643	-0.46765	0.98193	-0.56491	0.91319	3.61963	0.84347
21.975	2.83687	1.05417	1.28949	0.84334	4.23099	0.84334
26.4066	-1.26667	0.90556	-1.308	0.84217	4.38046	0.84217
26.9804	-0.417	1.09168	-0.45109	0.84059	0.43989	0.84059
19.5808	-0.23077	0.81791	-1.09923	0.71405	1.95512	0.84049
20.1	3.03895	1.09138	2.20999	0.84036	3.44499	0.84036
15.325	0.04371	0.17483	-0.66686	0.37814	6.11681	0.83987
4.28741	-0.7416	0.93032	-0.81969	0.8652	3.36791	0.83886
25.1296	1.82	1.08894	1.2714	0.83849	2.25492	0.83849
16.9622	-3.59	1.08894	-2.8943	0.83849	-1.50241	0.83849
20.1	2.44077	1.08845	1.74939	0.83811	2.98439	0.83811
3.67734	-3.785	0.89803	-3.65005	0.83516	0.44736	0.83516
9.47755	-0.45778	0.73973	-0.55573	0.68795	3.66601	0.83475
4.49541	-1.57667	0.92579	-1.5963	0.86098	2.60021	0.83338
21.2	0.12978	1.03906	-0.87617	0.83125	2.11183	0.83125
27.4698	-3.39	1.07921	-2.7403	0.83099	-1.87379	0.83099
2.15029	-1.89333	0.91784	-1.8908	0.85359	2.09972	0.83057
4.7	-0.55414	0.90874	-0.89883	0.82447	3.29276	0.83035
5.44209	-0.1194	1.07622	-0.22194	0.82869	1.74596	0.82869
7.1494	-2.97202	0.92282	-2.89398	0.85822	1.32205	0.82373
20.1	2.81175	1.06954	2.03505	0.82355	3.27005	0.82355
21.2	0.28182	1.02922	-0.75454	0.82337	2.23346	0.82337
5.78857	-0.56565	0.8802	-0.65606	0.81858	3.58405	0.82208
14.175	-3.59105	0.76382	-3.46968	0.71036	0.76945	0.82151
-5.40833	0.06524	2.92149	-0.4955	2.72393	2.03378	0.8215
22.2984	-1.38143	1.06621	-1.1937	0.82099	-0.06862	0.82099
6.0588	-1.43	0.88264	-1.4599	0.82086	2.80422	0.82086
4.4	-2.375	0.84607	-2.33875	0.78684	1.84325	0.8199
-0.77019	1.937	1.06405	1.36149	0.81932	1.36149	0.81932
5.9911	-5.45229	0.87747	-5.20063	0.81604	-0.94125	0.81604
5.841	-3.09935	0.87723	-3.01239	0.81582	1.23648	0.81582
6.83984	-3.24997	0.8427	-3.15248	0.78372	1.10012	0.81551
3.23285	-1.00167	0.94069	-1.06155	0.87484	3.08123	0.81196
4.52113	-4.79667	0.8954	-4.5909	0.83272	-0.43442	0.81086
17.6782	-1.35238	1.05136	-1.17133	0.80955	0.18476	0.80955
4.05927	-5.43508	0.82553	-5.18462	0.76775	-1.0384	0.80917
0.17002	-0.95333	0.96459	-1.0166	0.89707	2.8353	0.80909
26.4725	4.367	1.04682	3.23259	0.80605	4.14896	0.80605
4.35592	-1.656	0.85492	-1.67008	0.79508	2.49898	0.8051
18.3333	0.74963	0.30939	0.07921	0.40233	3.52254	0.80302
4.31403	-2.19	0.86267	-2.1667	0.80228	1.97528	0.80228
20.1	3.66899	1.03995	2.69512	0.80076	3.93012	0.80076
4.90219	2.81668	0.96947	2.48951	0.9016	6.67266	0.80025
10.6461	-1.58941	0.86343	-1.60816	0.80299	2.97707	0.79998
16.35	-2.85144	0.99958	-3.26115	0.79966	0.01785	0.79966
4.07454	-5.9488	0.72615	-5.66239	0.67532	-1.45127	0.7968
8.94646	-3.52562	0.97422	-3.40883	0.90602	0.7672	0.79448
6.01583	-0.096	1.03154	-0.20392	0.79429	1.73529	0.79429
18.3192	10.7	0.98995	7.58	0.79196	7.58	0.79196
22.8235	3.1375	1.03025	2.28588	0.7933	3.3847	0.79146
15.686	-3.39167	0.8458	-3.28425	0.78659	1.65377	0.78659
26.2859	7.24	0.80612	6.12193	0.54936	9.34906	0.78496
3.74853	-2.505	0.8556	-2.45965	0.79571	1.64275	0.78375
20.1	3.55308	1.01647	2.60587	0.78268	3.84087	0.78268
4.04913	-6.71875	0.79599	-6.37844	0.74027	-2.21549	0.78225
16.9458	-0.12733	0.97188	-1.08186	0.77751	6.54326	0.77751
0.93258	-1.77	0.74953	-1.7761	0.69707	2.12918	0.77627
21.2	1.1773	0.96961	-0.03816	0.77569	2.94984	0.77569
4.59873	0.2575	0.85336	0.10948	0.79363	4.27139	0.77551
9.8948	-1.168	1.00507	-1.02936	0.77391	1.64169	0.77391
3.0898	-2.47286	0.91802	-2.42976	0.85376	1.70656	0.77377
15.6292	-0.40505	0.96479	-1.30404	0.77183	2.01821	0.77183
12.3708	-0.27772	0.96068	-1.20217	0.76854	2.31558	0.76854
5.95791	-0.29166	0.82192	-0.40124	0.76439	3.85581	0.76439
19.5	3.16241	0.95548	1.54993	0.76439	4.63993	0.76439
4.49541	-0.73545	0.87361	-0.81397	0.81245	3.38634	0.76317
13.4797	0.83706	0.98999	0.51454	0.76229	2.08055	0.76229
12.6119	4.475	2.4678	3.31575	1.90021	4.12117	0.76117
-2.2	0.31143	0.9851	0.1098	0.75852	0.1098	0.75852
22.3987	3.565	0.98288	2.61505	0.75682	3.73511	0.75682
19.5	4.35737	0.94578	2.5059	0.75662	5.5959	0.75662
22.807	2.54	0.98015	1.8258	0.75472	2.92545	0.75535
7.93429	-7.07	0.8121	-6.7051	0.75525	-2.3097	0.75525
7.79268	-3.5675	0.98	-2.87698	0.7546	-0.1849	0.7546
5.9911	-4.04395	0.80818	-3.89087	0.75161	0.3685	0.75161
6.97917	1.665	0.99702	1.15205	0.76771	3.04309	0.7515
9.61164	-2.6275	0.9737	-2.15318	0.74975	-0.39376	0.74975
16.1833	-3.68335	0.8058	-3.55551	0.7494	0.25716	0.7494
5.73347	-3.44706	0.80577	-3.33577	0.74937	0.90557	0.74937
0.16407	-5.59667	0.80227	-5.3349	0.74611	-1.48342	0.74611
20.1	2.96125	0.96835	2.15017	0.74563	3.38517	0.74563
8.34956	-7.50013	0.80138	-7.10512	0.74528	-2.68065	0.74528
-4.62533	2.88506	0.80109	2.55311	0.74502	6.06934	0.74502
3.01978	-3.32942	1.01708	-3.22636	0.94588	0.96894	0.74236
2.15833	2.58355	1.69568	1.76148	1.31264	3.46797	0.74205
8.3835	-6.38235	0.79548	-6.06559	0.7398	-1.63874	0.74093
5.0052	4.34807	0.79412	3.91371	0.73853	8.10407	0.73853
10.6259	0.93625	0.95805	0.59091	0.7377	2.29962	0.7377
1.36509	-4.725	0.79182	-4.52425	0.73639	-0.58869	0.73639
4.49541	-2.02667	0.83121	-2.0148	0.77303	2.18171	0.73614
21.9658	4.516	0.78949	4.06988	0.73423	7.65125	0.73423
7.14073	-2.73988	0.77123	-2.67808	0.71725	1.56222	0.73118
13.3583	-0.61037	1.20593	-1.1384	0.4982	3.18877	0.73028
4.82076	-2.81	0.78715	-2.7433	0.73205	1.43415	0.73018
24.1294	1.37889	0.94737	0.93174	0.72948	1.96527	0.72948
19.5	2.68152	0.90754	1.16521	0.72603	4.25521	0.72603
14.0909	-0.66333	1.24221	-1.19053	0.80684	2.92992	0.72392
22.7904	5.3625	0.93767	3.99913	0.722	5.0996	0.722
19.5	4.43105	0.90112	2.56484	0.7209	5.65484	0.7209
26.2926	4.0225	0.93354	2.96733	0.71882	3.89269	0.71882
11.3479	-0.92556	0.77243	-0.99077	0.71836	3.64359	0.71836
13.1625	0.90226	0.89757	-0.25819	0.71805	3.21206	0.71805
15.1463	2.70167	0.93247	1.95028	0.718	3.43297	0.718
24.3539	9.0525	0.93043	6.84043	0.71643	7.86273	0.71643
6.0588	-0.52	0.76961	-0.6136	0.71574	3.65052	0.71574
20.1	2.95193	0.92865	2.14298	0.71506	3.37798	0.71506
5.75551	11.198	0.89301	7.9784	0.71441	7.9784	0.71441
22.2182	1.535	0.92248	1.05195	0.71031	2.18104	0.71266
17.7041	5.20429	0.92378	3.8773	0.71131	5.23209	0.71131
5.73347	-3.71806	0.76271	-3.5878	0.70932	0.65355	0.70932
21.294	1.81333	0.92932	1.26627	0.71558	2.44157	0.70915
21.2	-0.65119	0.88581	-1.50095	0.70865	1.48705	0.70865
15.1173	-3.24857	0.91847	-2.6314	0.70722	-1.14726	0.70722
23.0042	1.9175	0.91755	1.34648	0.70651	2.43626	0.70677
18.7291	8.205	0.91762	6.18785	0.70657	7.4914	0.70657
26.2606	3.29583	1.64418	2.93513	1.52909	7.85715	0.70643
20.0076	-3.5235	0.75746	-3.40686	0.70443	1.83368	0.70443
20.1005	0.9	0	0.1515	0.58195	2.29597	0.70427
5.24611	0.885	0.91217	0.55145	0.70237	2.52914	0.70237
18.8854	-2.95665	2.3191	-2.87968	2.15677	1.86307	0.70166
12.583	0.065	0.26163	-0.5108	0.38071	3.22005	0.70008
7.15943	-2.46497	0.7715	-2.42242	0.7175	1.84378	0.69889
22.4392	-0.43	0.9051	-0.4611	0.69692	0.65694	0.69692
7.43874	-0.05	0.9051	-0.1685	0.69692	1.69956	0.69692
13.0309	7.65	0.9051	5.7605	0.69692	7.34896	0.69692
18.3333	-2.13936	2.2399	-2.1196	2.08311	2.5904	0.69247
7.5104	-2.457	0.74295	-2.41501	0.69095	1.95072	0.69095
7.22772	-3.47556	0.89679	-2.80618	0.69053	-0.92756	0.69053
4.49541	-1.60167	0.77731	-1.61955	0.7229	2.57696	0.68963
16.6681	-0.405	0.8942	-0.44185	0.68854	0.96474	0.68854
8.33381	4.315	0.89415	3.19255	0.68849	5.01586	0.68849
21.2	0.71826	0.85818	-0.40539	0.68655	2.58261	0.68655
25.9992	1.355	0.88966	0.91335	0.68504	1.85339	0.68504
6.41807	-3.07	0.88933	-2.4939	0.68478	-0.5748	0.68478
20.1	2.11993	0.8857	1.50235	0.68199	2.73735	0.68199
21.2375	-1.33641	0.32477	-1.71894	0.37489	1.57918	0.68133
9.63593	-5.5476	0.72937	-5.28927	0.67832	-0.77475	0.67832
22.0823	4.46	0.87833	3.3042	0.67632	4.44009	0.67632
21.9709	3.146	0.8768	2.29242	0.67514	3.43388	0.67599
12.583	2.315	2.10011	1.71895	1.52318	4.88478	0.6759
7.52676	-3.228	0.72327	-3.13204	0.67264	1.23483	0.67264
7.91628	-1.02	0.86603	-0.9154	0.66684	0.92879	0.66684
4.49541	-1.30667	0.75259	-1.3452	0.69991	2.85131	0.66614
14.0366	-1.06667	0.83127	-1.83333	0.66502	5.52996	0.66502
7.76509	-2.3775	0.86284	-1.96068	0.66439	-0.10893	0.66439
9.8	-1.704	0.85912	-1.44208	0.66152	0.30792	0.66152
-1.07474	0.369	0.85892	0.15413	0.66137	0.15413	0.66137
14.7542	0.08427	0.34428	-0.49793	0.31098	3.12436	0.66106
4.15044	2.71533	1.50852	1.83057	1.24683	3.85405	0.66084
21.2	0.06778	0.8236	-0.92578	0.65888	2.06222	0.65888
13.6869	1.21067	0.70825	0.99592	0.65867	5.794	0.65867
20.1	2.8324	0.85215	2.05095	0.65615	3.28595	0.65615
10.6621	-3.44278	0.60603	-3.33178	0.56361	1.16044	0.65497
20.7392	-0.33	0.84853	-0.3841	0.65337	0.81894	0.65337
25.0917	-0.49213	0.69812	-0.58768	0.64925	2.86865	0.64925
5.73251	-1.39	0.69804	-1.4227	0.64918	2.81858	0.64918
15.9569	-2.109	1.55988	-2.09137	1.45069	2.29798	0.64794
0.50315	-2.99333	0.70302	-2.9138	0.65381	0.96142	0.64742
4.49873	-2.8674	0.69057	-2.79668	0.64223	1.35823	0.64724
14.4916	-4.19867	0.83953	-3.36297	0.64644	-1.84755	0.64644
5.80281	-0.67417	0.68818	-0.75698	0.64001	3.48312	0.64612
18.575	2.65211	3.28295	1.14169	2.62636	6.60031	0.64489
6.59774	-1.658	0.83341	-1.40666	0.64172	0.50345	0.64172
21.1833	-0.54188	1.10897	-0.63395	1.03134	4.16155	0.64144
-5.6	3.775	0.83121	2.77675	0.64003	2.77675	0.64003
26.4725	6.335	0.82778	4.74795	0.63739	5.66432	0.63739
22.0214	3.54333	0.82102	2.59837	0.63219	3.7373	0.63384
7.5104	-2.77316	0.68016	-2.70904	0.63255	1.65669	0.63255
18.4708	-1.02937	0.32158	-1.46018	0.22825	1.97627	0.63088
13.3058	-0.71	0.67836	-0.7903	0.63087	3.98111	0.63087
5.35503	0.49248	0.81689	0.24921	0.629	2.22146	0.629
7.82464	-1.07142	0.08011	-1.39524	0.43801	1.4244	0.62889
17.0603	7.26923	0.81651	5.46731	0.62871	6.85429	0.62871
1.65736	0.7121	1.17783	0.33577	0.93595	2.26181	0.62855
19.0083	0.90548	2.24156	0.7121	2.08466	5.44235	0.62719
21.3218	5.055	0.81317	3.76235	0.62614	4.93626	0.62614
7.61667	2.015	0.81317	1.42155	0.62614	3.28072	0.62614
9.25079	1.334	0.24399	0.7366	0.30212	2.89956	0.62483
17.2972	4.41167	0.81002	3.26698	0.62372	4.64212	0.62372
26.4725	3.59	0.80962	2.6343	0.62341	3.55067	0.62341
26.4725	4.45517	0.80698	3.30048	0.62137	4.21686	0.62137
6.59151	-2.978	0.668	-2.89954	0.62124	1.40187	0.62124
-4.62533	2.99992	0.66655	2.65993	0.6199	6.17615	0.6199
9.7	-1.92306	0.66551	-1.91844	0.61892	2.60056	0.61892
12.5257	-0.025	0.66387	-0.15325	0.6174	4.56355	0.6174
-4.2453	0.41183	0.66034	0.253	0.61411	3.79583	0.61462
21.9658	4.207	0.66088	3.78251	0.61461	7.36388	0.61461
21.7973	-1.55	0.85049	-1.76125	0.60798	1.66787	0.61396
13.957	-3.63467	0.66	-3.51024	0.6138	0.39148	0.6138
20.1	3.72669	0.79695	2.73955	0.61365	3.97455	0.61365
19.5	3.71013	0.76494	1.9881	0.61196	5.0781	0.61196
4.49541	-0.995	0.73559	-1.05535	0.6841	3.16208	0.6119
10.6259	-1.2125	0.79451	-1.06363	0.61177	0.64508	0.61177
8.71667	3.53	0.76368	1.844	0.61094	5.581	0.61094
18.5458	0.75899	0.19882	0.11066	0.84279	6.85251	0.60999
5.48929	-1.785	0.65761	-1.79005	0.61158	2.4342	0.60944
-2.21383	1.18175	2.83538	0.28363	2.61232	3.4845	0.6093
10.3078	-1.83	1.03238	-1.8319	0.96011	2.44793	0.60631
27.1356	1.05	0.78568	0.6785	0.60498	1.56172	0.60498
20.1	3.54887	0.7854	2.60263	0.60476	3.83763	0.60476
17.7125	-0.6492	3.31455	-1.2689	2.32572	3.14535	0.60462
22.6794	4.915	0.78489	3.65455	0.60436	4.76058	0.60436
5.14648	-2.75	0.64873	-2.6875	0.60331	1.51275	0.60331
18.8583	0.44511	0.74897	-0.62391	0.59917	2.50459	0.59917
19.6808	-0.54	0.77782	-0.5458	0.59892	0.71016	0.59892
7.86667	2.83	0.77782	2.0491	0.59892	3.89577	0.59892
6.13621	-1.17417	0.64226	-1.22198	0.5973	3.02923	0.59872
6.06452	-0.76333	0.65201	-0.8399	0.60637	3.40933	0.59426
19.5	2.66662	0.73948	1.1533	0.59159	4.2433	0.59159
20.1	3.34094	0.7681	2.44252	0.59144	3.67752	0.59144
-4.4	1.391	0.63498	1.16363	0.59053	4.69563	0.59053
21.6724	3.4025	0.76509	2.48993	0.58912	3.64631	0.58912
19.4708	0.27734	0.63283	0.12793	0.58853	3.80909	0.58853
10.4453	-2.37707	0.6316	-2.34067	0.58739	2.2305	0.58739
12.4329	-2.42331	0.63121	-2.38368	0.58702	2.32662	0.58702
16.8696	-2.67571	0.75997	-2.1903	0.58518	-0.79378	0.58518
8.37474	-0.89	0.75495	-0.8153	0.58131	1.00596	0.58131
8.13073	0.745	0.75253	0.44365	0.57945	2.27711	0.57945
17.8958	-0.69866	0.6226	-0.77975	0.57902	2.96441	0.57902
-0.34894	1.898	0.74338	1.33146	0.57241	1.33146	0.57241
20.1	2.57593	0.73901	1.85347	0.56904	3.08847	0.56904
14.0366	-1.07083	0.70924	-1.83667	0.56739	5.52663	0.56739
6.15833	4.008	0.73656	2.95616	0.56715	4.88824	0.56715
27.0574	-1.046	0.73616	-0.93542	0.56684	-0.04829	0.56684
3.73443	4.4326	1.60118	3.2831	1.23291	4.51507	0.56655
7.15173	-2.54812	0.63475	-2.49975	0.59032	1.76766	0.56146
11.2462	-2.84118	0.60358	-2.77229	0.56133	1.85494	0.56133
7.87235	-2.39167	0.72709	-1.97158	0.55986	-0.1252	0.55986
5.19932	-6.075	0.60104	-5.77975	0.55897	-1.5758	0.55897
5.96619	0.565	0.60104	0.39545	0.55897	4.65308	0.55897
4.34134	-4.84177	0.70647	-4.63284	0.65702	-0.41772	0.55629
1.7235	-0.95333	0.72169	-0.86407	0.5557	1.28976	0.5557
6.36256	-1.3875	0.59673	-1.42038	0.55496	2.865	0.55496
5.58522	-1.86335	0.71795	-1.56478	0.55282	0.39596	0.55282
11.5968	-3.9	0.59397	-3.757	0.55239	0.23913	0.55239
6.85195	-3.06909	0.71223	-2.4932	0.54842	-0.5958	0.54842
5.78953	4.0694	0.58875	3.65454	0.54754	7.8998	0.54754
25.5375	-0.27817	3.048	-0.93571	2.06105	3.63504	0.54535
6.41006	0.61	0.57983	0.4373	0.53924	4.726	0.53924
14.3375	-3.28406	0.1229	-3.40136	0.19285	0.24176	0.53703
24.9708	-0.60958	2.74379	-0.95618	2.91839	4.94809	0.53668
0.79952	-1.018	0.46805	-1.07674	0.43529	2.81923	0.53378
13.9346	-4.75	0.69296	-3.7875	0.53358	-2.24423	0.53358
-13	1.54824	0.69235	1.06214	0.53311	1.06214	0.53311
10.3647	4.24	0.69036	3.1348	0.53158	4.85657	0.53158
6.59166	0.54	0.67882	0.2858	0.52269	2.19622	0.53035
-14.095	3.88975	0.68375	2.86511	0.52649	2.86511	0.52649
8.03943	-2.85	0.68147	-2.3245	0.52473	-0.48647	0.52473
22.0413	-0.225	0.68007	-0.30325	0.52366	0.83469	0.52366
9.72847	-1.316	0.67884	-1.14332	0.52271	1.5294	0.52271
21.2	0.83684	0.65167	-0.31053	0.52134	2.67747	0.52134
-1.4987	-1.74333	0.54647	-1.7513	0.50822	1.98379	0.52116
9.47755	-0.17125	0.37422	-0.28926	0.34803	3.89727	0.52039
10.3294	-3.717	0.6758	-2.99209	0.52037	-1.26856	0.52037
21.8777	0.535	0.6754	0.28195	0.52006	1.42807	0.52006
20.4583	7.665	0.67175	5.77205	0.51725	6.98913	0.51725
17.7937	9.84286	0.67002	7.449	0.51591	8.79931	0.51591
24.1294	0.68333	0.66831	0.39617	0.5146	1.4297	0.5146
9.0883	2.85493	0.55228	2.52509	0.51362	7.00127	0.51362
19.1	-2.99	0.54888	-2.9107	0.51046	0.7853	0.51046
20.1	3.00064	0.66169	2.18049	0.5095	3.41549	0.5095
7.16386	-0.6291	0.54562	-0.71506	0.50743	3.62641	0.50743
1.04168	-1.695	0.65761	-1.43515	0.50636	0.75277	0.50636
1.51933	-0.448	0.54435	-0.54664	0.50625	3.39971	0.50594
18.4708	-1.12954	0.45555	-1.55299	0.10316	1.88347	0.5058
2.23802	-1.92	0.52326	-1.9156	0.48663	2.08106	0.50511
8.34956	-7.13625	0.54192	-6.76671	0.50398	-2.34224	0.50398
5.39507	0.47667	0.62857	0.09512	0.68533	2.39279	0.50226
7.87235	1.6	0.65054	1.102	0.50091	2.94838	0.50091
21.2208	-1.93796	0.53699	-1.9323	0.4994	1.67887	0.4994
19.7009	-3.28647	0.5369	-3.18642	0.49932	2.03264	0.49932
3.60719	-2.6342	0.52316	-2.3461	0.67578	0.11033	0.49923
7.52676	-3.83	0.53626	-3.6919	0.49872	0.67497	0.49872
12.583	1.375	0.34648	0.5207	0.84386	3.07863	0.49552
15.2322	4.35429	0.6435	3.2228	0.4955	4.70119	0.4955
6.58333	-2.075	0.64347	-1.72775	0.49547	0.18308	0.49547
-4.62533	0.66426	0.53004	0.48776	0.49293	4.00399	0.49293
7.25989	-1.44851	0.5004	-1.47712	0.46537	2.85007	0.48936
0.69661	1.265	0.53033	1.04645	0.49321	4.93521	0.48826
-4.62533	0.86479	0.52488	0.67426	0.48814	4.19048	0.48814
19.5	1.67762	0.60468	0.36209	0.48374	3.45209	0.48374
20.6342	7.16333	0.62581	5.38577	0.48187	6.59406	0.48187
7.30917	-0.0015	0.62551	-0.13116	0.48164	1.74339	0.48164
5.95791	-4.75572	0.51603	-4.55282	0.47991	-0.29576	0.47991
20.0076	-4.319	0.51473	-4.14667	0.4787	1.09386	0.4787
3.69521	-0.65333	0.6274	-0.7376	0.58348	3.43224	0.47461
13.0248	5.79	0.50912	5.2547	0.47348	9.19371	0.47348
19.5	2.93803	0.5915	1.37043	0.4732	4.46043	0.4732
7.13081	-2.0136	0.53038	-2.00265	0.49326	2.21831	0.47302
-12.7	0.65375	0.61239	0.37339	0.47154	0.37339	0.47154
10.6725	-2.886	0.61109	-2.35222	0.47054	0.31105	0.47054
8	-1.62	0.60803	-1.3774	0.46818	0.4626	0.46818
24.1294	2.314	0.60723	1.65178	0.46757	2.68531	0.46757
19.5	2.5274	0.58075	1.04192	0.4646	4.13192	0.4646
12.5239	4.845	0.07778	4.37585	0.07234	8.71371	0.46339
0.63587	-1.73	0.60133	-1.4621	0.46303	-1.4621	0.46303
8.25305	0.7825	0.6013	0.47253	0.463	2.29987	0.463
13.0873	-2.25875	0.49764	-2.23064	0.4628	1.70587	0.4628
1.94791	0.69	0.49497	0.5117	0.46033	4.48805	0.46033
24.3539	3.60167	0.59677	2.64328	0.45951	3.66559	0.45951
6.54757	1.635	0.59567	1.12895	0.45867	3.04157	0.45867
16.6681	4.34429	0.59183	3.2151	0.45571	4.62169	0.45571
4.83559	-4.01475	0.52669	-3.86372	0.48982	0.38083	0.45462
5.44148	-1.025	0.49917	-1.08325	0.46422	3.14301	0.45459
12.6298	0.74667	0.63217	0.44493	0.48677	1.51649	0.45052
5.81196	1.54667	0.47962	1.3084	0.44604	5.55524	0.44812
-14.5	1.03143	0.5815	0.6642	0.44776	0.6642	0.44776
-2.50862	-8.96	0.48083	-8.4628	0.44717	-4.7984	0.44717
19.5	2.60901	0.55508	1.10721	0.44407	4.19721	0.44407
6.30999	4.75014	0.47501	4.28763	0.44176	8.56933	0.44176
18.8958	1.67623	0.4739	1.4289	0.44073	5.13306	0.44073
-4.24001	0.61591	0.47206	0.4428	0.43902	3.98599	0.4382
19.5	2.92945	0.54724	1.36356	0.43779	4.45356	0.43779
-11	3.09909	0.56818	2.2563	0.4375	2.2563	0.4375
4.16352	2.615	0.54342	1.112	0.43473	5.12219	0.43473
21.7479	2.105	0.55861	1.49085	0.43013	2.64345	0.43013
22.0823	3.585	0.55621	2.63045	0.42828	3.76634	0.42828
1.82177	0.19333	0.55565	0.01887	0.42785	2.16778	0.42785
20.1	3.50075	0.55269	2.56557	0.42557	3.80057	0.42557
21.4	-2.25749	0.53014	-2.78599	0.42411	5.24001	0.42411
4.06342	1.09	0.45255	0.8837	0.42087	5.00814	0.42375
19.5	1.68625	0.52924	0.369	0.42339	3.459	0.42339
20.9792	-1.03114	1.5768	-1.51941	0.85768	1.79164	0.41956
6.14914	-2.64896	0.45111	-2.59353	0.41953	1.67691	0.41953
6.68706	1.16	0.54443	0.7632	0.41921	2.66885	0.41921
16.4333	1.6776	0.84549	0.67949	0.28444	4.1176	0.41602
-10	1.505	0.53821	1.02885	0.41442	1.02885	0.41442
6.0588	2.025	0.44548	1.75325	0.41429	6.01737	0.41429
15.7827	-0.945	0.44548	-1.00885	0.41429	2.81984	0.41429
14.8163	-0.48333	0.51637	-1.36667	0.41309	-1.36667	0.41309
27.3279	-1.44667	0.53519	-1.24393	0.4121	-0.37033	0.4121
-0.6	0.48134	0.45505	0.24063	0.35039	2.58292	0.40913
4.45307	-4.19584	0.37848	-4.03213	0.35199	0.19889	0.40889
15.6667	-0.7462	0.96251	-1.24724	0.49748	2.32942	0.40862
0.17242	-8.11333	0.43879	-7.6754	0.40807	-3.82333	0.40807
22.8125	3.52667	0.52634	2.58553	0.40528	3.68491	0.407
8.15833	7.64667	0.52843	5.75793	0.40689	5.75793	0.40689
19.5	2.18685	0.50805	0.76948	0.40644	3.85948	0.40644
13.0021	0.42487	0.4329	0.26513	0.40259	5.01527	0.40259
7.71667	-0.008	0.50117	-0.9864	0.40093	2.8106	0.40093
17.7937	9.40286	0.52063	7.1102	0.40089	8.46051	0.40089
14.0366	-0.55417	0.4978	-1.42333	0.39824	5.93996	0.39824
20.9792	0.5464	0.42677	0.37815	0.3969	3.99898	0.3969
21.2	1.05	0.49497	-0.14	0.39598	2.848	0.39598
10.1313	-1.01333	0.51228	-0.91027	0.39446	1.75842	0.39476
0.10582	-5.11333	0.42253	-4.8854	0.39295	-1.03799	0.39295
22.2875	9.71	0.50912	7.3467	0.39202	8.47232	0.39202
21.4917	-0.47894	0.41299	-0.57542	0.38408	3.02492	0.38408
7.26359	-2.87	0.41012	-2.7991	0.38141	1.54935	0.38141
7.84784	2.6	0.49497	1.872	0.38113	3.71961	0.38113
6.23087	4.06602	0.4066	3.6514	0.37814	7.92756	0.37814
22.8593	2.43333	0.48988	1.74367	0.37721	2.8407	0.37721
19.8875	-1.08641	1.48944	-1.56321	0.78719	1.80242	0.36452
5.841	-3.00284	0.39165	-2.92264	0.36423	1.32622	0.36423
6.16783	-0.8087	0.391	-0.88209	0.36363	3.38966	0.36363
21.6375	-0.19554	0.38965	-0.31185	0.36237	5.7119	0.36237
6.60912	0.0575	0.47486	-0.08573	0.36564	1.82382	0.36128
8.17556	-2.91667	0.46672	-2.37583	0.35937	0.31241	0.36065
7.72661	-1.05	0.46765	-0.9385	0.36009	0.91517	0.36009
22.7494	2.57	0.46293	1.8489	0.35645	2.95143	0.35735
22.5271	-5.03333	1.20968	-4.91667	1.01192	-0.95527	0.35537
7.52272	2.735	0.45962	1.97595	0.35391	3.83981	0.35391
1.6625	0.2	0.39598	0.024	0.3049	2.18088	0.35352
4.52628	-2.23333	0.37859	-2.207	0.35209	2.07195	0.35209
4.72382	-4.56321	0.37617	-4.37379	0.34984	-0.20312	0.34984
21.7234	3.848	0.45252	2.83296	0.34844	3.98679	0.34844
11.1947	-2.73667	0.37388	-2.6751	0.34771	1.94853	0.34771
22.0224	1.9325	0.44977	1.35803	0.34632	2.49691	0.34632
7.51929	-2.82444	0.44125	-2.30482	0.33976	0.38998	0.34452
19.5	2.23806	0.42966	0.81045	0.34373	3.90045	0.34373
6.75834	-0.005	0.44548	-0.13385	0.34302	1.76823	0.34361
1.88378	-0.22	0.44621	-0.2994	0.34358	1.84641	0.34358
19.5	2.76741	0.42727	1.23393	0.34182	4.32393	0.34182
7.56267	-0.14	0.42426	-1.092	0.33941	2.71424	0.33941
12.8299	4.74	2.48457	3.8734	1.61615	7.56686	0.33934
7.561	-0.14	0.42426	-1.092	0.33941	2.71434	0.33927
16.5511	5.9225	0.43874	4.43033	0.33783	5.84277	0.33783
8.16256	-4.15667	0.36116	-3.9957	0.33587	0.41568	0.33587
4.675	0.42	0.43841	0.1934	0.33757	2.19965	0.33345
-8.3	2.8025	0.42874	2.02793	0.33013	2.02793	0.33013
8.72786	-0.12667	0.42782	-0.22753	0.32942	1.57607	0.32942
19.5	2.10262	0.41164	0.7021	0.32931	3.7921	0.32931
3.225	-0.52	0.42426	-0.5304	0.32668	1.54835	0.32668
25.2763	4.75	0.42426	3.5275	0.32668	4.50369	0.32668
17.2333	-0.42985	0.40623	-1.32388	0.32499	1.90212	0.32499
7.41256	-1.045	0.42147	-0.93465	0.32453	0.93472	0.32458
18.4396	-2.60126	0.39597	-3.06101	0.31678	0.09262	0.31907
3.66557	-5.30441	0.50764	-5.0631	0.4721	-0.85812	0.31881
26.2759	2.25	0.41012	1.6025	0.31579	2.5287	0.31579
8.45818	-5.5	0.33912	-5.245	0.31538	-0.81293	0.31538
21.5971	2.33	0.40951	1.6641	0.31532	2.82425	0.31532
17.3583	-1.66612	0.3935	-2.31289	0.3148	5.34936	0.3148
3.87892	-2.42711	0.33846	-2.38721	0.31477	1.72431	0.31477
3.69496	0.34667	0.32578	0.1924	0.30298	4.29105	0.31231
19.5	1.54617	0.38916	0.25694	0.31133	3.34694	0.31133
26.8836	-0.045	0.38891	-1.016	0.31113	1.63098	0.31113
26.9356	6.2	0.28284	5.156	0.94187	5.60261	0.31026
5.19744	1.65	0.39837	1.1405	0.30675	3.12063	0.30675
19.5	1.85251	0.38069	0.50201	0.30456	3.59201	0.30456
16.5851	-1.74985	0.3269	-1.75736	0.30401	2.03924	0.30401
19.5	2.47756	0.37821	1.00205	0.30257	4.09205	0.30257
6.5399	-4.875	0.34648	-4.66375	0.32223	-0.36596	0.30002
4.52628	-1.575	0.3182	-1.59475	0.29592	2.6842	0.29592
12.2321	3.27	2.03647	2.5343	1.36104	5.33386	0.29523
6.30999	3.16	0.316	2.8088	0.29388	7.0905	0.29388
19.8458	2.01894	0.31451	1.74762	0.2925	5.41378	0.2925
23.5465	2.7925	0.37686	2.02023	0.29018	3.0829	0.29126
14.9459	2.63	0.31113	2.3159	0.28935	7.20211	0.28935
6.59151	-2.29143	0.30526	-2.26103	0.28389	2.04038	0.28389
19.5	2.64744	0.35423	1.13796	0.28338	4.22796	0.28338
2.99167	-2.9	0.3677	-2.363	0.28313	-0.27258	0.28313
19.5	1.3617	0.3506	0.10936	0.28048	3.19936	0.28048
5.69167	-0.355	0.64347	-0.8405	1.11369	2.09646	0.27442
6.13984	2.5	0.29462	2.195	0.274	6.46479	0.274
5.8	-0.795	0.40305	-0.74215	0.31035	1.20785	0.27205
6.14497	-0.48667	0.35233	-0.50473	0.27129	1.42802	0.27129
7.24716	-3.48751	0.28967	-3.37339	0.26939	0.97391	0.26939
15.6	1.36667	0.34948	0.92233	0.2691	2.38233	0.2691
0.17242	-4.65	0.28827	-4.4545	0.26809	-0.60243	0.26809
6.83984	-3.61775	0.21453	-3.4945	0.19952	0.725	0.26245
26.6759	-3.39	0.33941	-2.7403	0.26135	-1.8341	0.26135
19.5	1.53041	0.32658	0.24433	0.26126	3.33433	0.26126
1.88378	-1.85	0.33838	-1.5545	0.26055	0.59131	0.26055
2.59144	-2.795	0.28991	-2.72935	0.26962	1.29205	0.25891
16.5083	-0.53507	1.36859	-1.08074	0.63198	2.45385	0.25709
2.23347	-1.9593	0.27436	-1.95215	0.25515	2.04419	0.25515
18.2125	4.54199	2.56479	3.48611	1.34027	8.32936	0.25505
6.4167	-3.70667	0.27115	-3.5772	0.25217	0.71197	0.25217
19.5	1.78698	0.311	0.44958	0.2488	3.53958	0.2488
22.7778	1.5	0.26458	1.265	0.24605	4.81389	0.24605
19.5	1.55066	0.30145	0.26053	0.24116	3.35053	0.24116
9.79583	4.91	0.31273	3.6507	0.2408	5.40091	0.2408
6.24189	5.16197	0.2581	4.67063	0.24003	8.94757	0.24003
16.475	-2.10905	0.82891	-2.42289	0.41235	1.11336	0.23986
3.18121	-2.045	0.26163	-2.03185	0.24332	2.03083	0.23755
-4.62533	2.85267	0.25421	2.52298	0.23642	6.03921	0.23642
4.15955	-3.34694	0.12835	-3.24265	0.11937	0.96974	0.23424
12.6031	3.38	0.29698	2.4726	0.22868	4.08244	0.23309
24.3539	4.80667	0.29771	3.57113	0.22924	4.59344	0.22924
26.3864	1.15	0.24556	0.9395	0.22837	4.34404	0.22837
4.29049	-5.43903	0.23509	-5.18829	0.21863	-1.04796	0.21863
5.40315	-1.85	0.25456	-1.8505	0.23674	2.38055	0.2186
21.2	0.4	0.26458	-0.66	0.21166	2.328	0.21166
6.6167	4.4674	0.22337	4.02468	0.20773	8.32785	0.20773
19.5	1.7725	0.25844	0.438	0.20675	3.528	0.20675
4.85934	2.21	0.221	1.9253	0.20553	6.10545	0.20553
5.841	-3.83177	0.21257	-3.69355	0.19769	0.55532	0.19769
21.0179	0.35	0.21213	0.1955	0.19728	3.81478	0.19728
4.82279	-0.45	0.21213	-0.5485	0.19728	3.6291	0.19728
6.83984	-2.13384	0.21031	-2.11447	0.19559	2.20432	0.19559
4.10123	-3.97056	0.33777	-3.82262	0.31412	0.3889	0.19472
20.3164	7.01	0.25239	5.2677	0.19434	6.49188	0.19434
15.3917	-1.17537	0.24244	-1.92029	0.19396	5.56496	0.19396
11.8674	2.965	0.24749	2.15305	0.19057	3.79968	0.19057
7.3896	-3.83879	0.32222	-3.70008	0.29966	0.52863	0.18869
19.5	1.52732	0.23488	0.24185	0.1879	3.33185	0.1879
8.67734	2.455	0.19092	2.15315	0.17755	6.60056	0.17755
4.51424	1.545	0.19092	1.30685	0.17755	5.46285	0.17755
1.88378	-1.528	0.22928	-1.30656	0.17655	0.83925	0.17655
26.5442	-1.05	0.22627	-0.9385	0.17423	-0.02571	0.17423
7.06945	-1.52667	0.16862	-1.30553	0.12984	0.58099	0.16607
8.83758	-1.555	0.43605	-1.57615	0.40553	2.68465	0.16492
4.45086	1.771	0.1771	1.51703	0.1647	5.66859	0.1647
8.16256	-4.29667	0.1766	-4.1259	0.16424	0.28548	0.16424
24.1896	0.19763	1.43248	-0.44989	0.61989	2.70453	0.16392
13.0248	5.01	0.21213	3.7277	0.16334	5.31646	0.16334
26.9966	1.36	0.21213	0.9172	0.16334	1.80737	0.16334
7.99925	3.21	0.21213	2.3417	0.16334	4.18174	0.16334
9.72847	-1.732	0.21183	-1.46364	0.16311	1.20908	0.16311
[truncated: 1,924 more rows]

## Sheet: Figure 2d-f
MAT	δ15NNO3- (‰)			MAT	δ15NNH4+ (‰)			MAT	δ15NEON (‰)
	Mean	SD			Mean	SD			Mean	SD
-5	-13.875	1.96193		21	11.8931	0.97556		21	16.8647	5.77157
15.5	-13.55	1.18794		-3.3	-5.2	0.8		7.3	-4.02167	4.08168
7.3	-13.218	4.5		-3	-5.0191	3.66845		0.3	-1.58292	2.73394
-2.1	-12.4	1.3		-2.1	-5	0.9		-8.4	0.05419	4.22453
-3.3	-11.8	1.3		14.3	-4.89849	2.81589		10.2	1.05	1.20208
0.5	-10.7	1.6		0.5	-4.7	1		15.3	3.38386	3.07483
11.7	-9.2	2.2		0.2	-4.26522	1.32368		15.3	3.44866	1.89685
21	-7.86498	0.36596		-1.2	-3.2125	2.94106		6.3	3.48736	2.61278
11.7	-7.1	1.9		-8.4	-3.20101	2.7472		8.9	3.57064	4.25597
16.85	-7.05	4.11365		2.9	-3.05	1.17331		18	3.73561	3.48222
14.8	-6.95	2.19203		15.5	-2.88	3.70524		8.4	3.95	1.90919
12.6818	-5.88634	3.90151		8.4	-2.4455	3.01581		14.5	3.96188	1.45886
9.5	-5.74	0.58		-0.9	-1.6125	3.6557		14.8	4.15	0.07071
8.7	-5.63333	4.52364		2.5	-0.7	0.4		15.3	4.18311	1.37182
14	-5.0989	0.37298		8.7	-0.7	0.8544		14.6	4.25883	1.38681
11.7	-5	0.8		4.9	-0.498	1.53598		2.7	4.50461	2.19088
-3	-4.9	6.34559		14.3	-0.15	3.18198		15.3	5.49328	0.67451
14.3	-4.85778	6.82518		14.8	0	0.28284		16	5.7	0.3
14.3	-4.8	2.12132		-5	0.025	4.70858		14.3	5.9	1.41421
15.3	-4.52267	2.91814		-1	0.06667	1.05956		4.4	6.4011	1.16556
2.5	-4.5	0.8		2.5	0.2	0.8		16	6.6	0.52
0.2	-3.94178	1.39871		4.7	0.64545	2.40515		16	6.8	0.51
0.2	-3.91083	5.63446		6.3	0.88708	3.57992		16	6.9	0.19
4.4	-3.66072	1.49793		-5.4	0.9	4.02641		8.7	7.83333	0.98658
10.5	-3.58	0.46		0.2	1.87388	4.2513		16	7.996	1.85573
15.3	-3.40701	1.56872		16	2.176	1.23001		21	8.35556	2.26391
21	-3.34066	2.43986		11.7	2.3	0		2.9	8.675	1.08743
3.54	-3	1.93132		10.2	2.55	1.3435		27	9.12313	0.83638
19.8	-2.35604	3.09736		2.8	2.55	2.03358
15.3	-2.34839	3.29704		8.5	2.845	3.33799
18	-1.91278	1.36555		25	3.5	0.3
4.7	-1.87889	2.68967		6	3.847	2.69671
2.8	-1.77167	1.92149		21	4.21111	1.38694
10.2	-1.55	1.20208		27	4.36125	1.83095
10	-0.69577	5.90008		15.3	4.64188	0.79608
14.5	-0.53877	1.2557		2.7	4.75806	1.51087
14.6	-0.44043	2.14984		11.7	4.8	0.2
2.5	-0.1	1.1		14.5	4.90833	0.08657
16	-0.1	1.3		11.7	5.1	0.7
15.3	-0.03349	1.07156		15.3	5.66413	0.63318
8.4	0.386	4.64711		16	5.7	0.65
-8.4	0.69912	6.38517		7.3	5.72617	5.23283
8.5	0.8625	2.1002		10.5	5.77119	0.80508
27	1.37063	2.61435		14.6	5.86261	0.87363
16	1.6	0.9		10	6.26506	3.73141
-5.4	1.6	0.41012		16	6.4	0.75
0.3	1.85258	2.6732		18	6.579	3.3047
21	1.86667	2.21811		14	6.92	2.5499
2.7	2.1659	2.06141		15.3	6.9684	1.40367
16	2.5	0.62		15.3	7.04313	1.17642
6	2.947	3.03147		16	7.3	1.34
16	3.5	0.42		8.9	7.39496	5.34911
21	5.46922	1.40125		4.4	7.67171	5.46509
27.7273	7.05	2.21875		16	8.1	0.77
15.7	7.53778	1.95803		23.9	8.2	0.70711
8.9	8.12421	5.49446		5	9.75667	4.03031
				28	9.83	1.36312
				21	10.0803	0.61634
				0.3	10.9416	2.80773
				6	13.5001	3.60121
				16.85	17.3925	4.64004
				27.7273	22.55	2.527

## Sheet: Figure 3
Figure 3 was generated through kriging interpolation of the underlying raw data provided below.
Longtitude	Latitude	ƒNO3-(%)		ƒNH4+(%)		ƒDON(%)
		Mean	SD	Mean	SD	Mean	SD
-69.573	-52.09	21.1266	13.2079	46.3813	19.1866	32.492	16.596
-70.419	-51.936	22.7232	13.0945	45.4571	18.7546	31.8197	16.4935
-71.71	-51.833	26.3839	17.2303	37.2825	18.9039	36.3336	18.7818
-68.971	-51.787	25.1366	9.51013	50.7519	14.9177	24.1115	13.7518
-71.75	-51.77	29.3886	17.7463	35.7781	18.495	34.8333	18.3031
-71.628	-51.746	27.5866	12.4738	42.3935	17.1141	30.0198	15.7727
-69.739	-51.634	19.7821	13.6759	47.4052	20.288	32.8126	17.2872
-69.61	-51.625	30.3684	12.5736	41.4439	16.1211	28.1878	15.5602
-71.992	-51.6185	7.26818	7.26529	56.9852	20.1122	35.7466	18.2214
-69.624	-51.611	21.6865	13.3547	46.6757	19.3239	31.6378	16.7135
-72.31	-51.575	27.8189	12.6471	42.0873	17.2166	30.0938	15.7913
-72.005	-51.574	27.3569	17.3065	36.5366	18.6365	36.1065	18.7906
-72.31	-51.573	27.8428	17.2744	36.453	18.6226	35.7043	18.596
-72.356	-51.565	28.9993	17.5255	35.7973	18.3423	35.2034	18.4496
-69.086	-51.551	23.3387	12.9824	45.7493	18.4578	30.9119	16.3248
-72.141	-51.534	20.7126	16.0923	40.255	19.5213	39.0323	18.8773
-69.102	-51.431	28.0459	12.7243	42.7976	17.0807	29.1565	15.8252
-69.533	-51.329	24.9368	13.0201	44.8448	18.1807	30.2184	16.3347
-72.183	-51.315	29.0774	17.2562	35.7454	18.5492	35.1772	18.3944
-69.657	-51.258	24.9055	13.091	44.5999	18.1523	30.4946	16.192
-72.2715	-51.223	18.948	15.0173	42.1551	20.1166	38.8969	19.6349
-72.217	-51.195	29.1442	12.5322	41.7287	16.7913	29.1271	15.7532
-71.445	-51.015	22.3076	13.002	46.0133	18.9355	31.6791	16.7013
-71.423	-50.764	19.1466	13.5333	46.9986	20.0592	33.8548	17.088
-72.842	-50.554	27.7498	17.6134	35.8149	18.7176	36.4353	18.8976
-72.782	-50.525	27.7909	17.31	36.1545	18.5247	36.0546	18.4505
-73.0178	-50.4657	2.86513	2.81498	70.4622	17.7695	26.6726	17.0302
-72.757	-50.431	26.7939	17.1416	36.4766	18.7743	36.7295	18.9275
-72.79	-50.306	28.2702	17.4354	36.3893	18.6346	35.3405	18.5771
-69.005	-50.298	19.7053	13.6607	47.296	20.2495	32.9987	17.2238
-72.039	-49.85	23.8969	12.977	45.0298	18.1118	31.0733	16.2346
-69.158	-49.705	22.989	13.5	46.1928	19.1018	30.8182	16.6825
-72.889	-49.284	24.7838	16.8981	37.3877	18.8612	37.8285	19.1594
-68.068	-49.254	25.4126	13.0915	44.8346	17.8421	29.7528	16.0377
-72.903	-49.238	17.3086	13.5882	45.3492	20.1974	37.3422	17.8005
-72.957	-49.211	25.2187	17.0556	36.8864	18.9876	37.8949	19.2386
-72.948	-49.178	20.7826	12.5958	45.2439	18.9574	33.9735	16.517
-72.9165	-49.1135	12.1687	9.27589	49.8118	19.0981	38.0195	17.2157
-71.833	-48.437	23.3159	15.9771	38.5806	18.9408	38.1036	18.8306
-72.0965	-48.3705	20.4399	15.3834	40.0812	19.5799	39.4788	19.3919
-72.188	-48.329	28.8657	17.382	35.6446	18.5453	35.4897	18.4052
-69.499	-48.13	19.5028	12.8984	46.8305	19.7893	33.6667	17.1139
-69.304	-48.096	18.3456	14.3462	45.6141	20.3122	36.0403	17.7513
-72.015	-47.867	22.2999	12.7331	44.6827	18.8293	33.0174	16.4687
-66.106	-47.528	28.394	13.3179	43.5258	16.973	28.0802	15.8118
-67.255	-47.013	34.2188	13.0562	39.4745	15.3164	26.3067	15.6587
-67.255	-47.013	24.0187	13.3803	46.1983	18.3465	29.7829	16.3251
-67.001	-47.003	29.4674	13.2315	42.6536	16.6326	27.879	15.8255
-71.867	-46.891	19.8668	12.9997	46.4195	19.5103	33.7136	16.7485
-71.8745	-46.875	22.5239	15.855	39.3207	18.9411	38.1554	18.9546
-71.837	-46.814	17.714	13.5093	46.2386	20.2415	36.0474	17.422
-70.814	-46.532	20.4972	13.4789	46.782	19.6146	32.7208	16.7265
-68.874	-46.347	24.1685	13.2494	45.9156	18.2263	29.9158	16.3606
-68.874	-46.347	22.4737	13.5572	46.6996	19.0029	30.8268	16.5931
-72.057	-46.084	69.2483	3.61662	18.9492	7.57225	11.8025	7.63386
-71.686	-46.057	18.9071	15.0065	43.6292	20.1481	37.4636	18.1123
-69.584	-46.038	23.3799	13.3712	46.2821	18.6194	30.338	16.3915
-71.9671	-45.9946	27.3408	9.02883	34.8758	16.1996	37.7834	16.3148
170.674	-45.892	24.293	9.73166	48.5778	14.2951	27.1292	13.83
170.476	-45.8161	31.201	12.0687	32.3688	15.2393	36.4302	17.0703
167.387	-45.753	67.38	18.1986	15.0081	12.9713	17.6119	14.226
167.391	-45.7316	58.0667	12.4427	18.2603	12.3874	23.673	14.2866
168.291	-45.639	32.7826	9.99516	43.6728	13.8452	23.5445	13.7209
169.334	-45.618	11.5124	11.0114	49.9113	21.0142	38.5763	20.2019
169.907	-45.5966	49.1145	10.6237	26.2103	12.8122	24.6752	14.2292
168.182	-45.564	50.4288	17.1532	22.4884	14.7663	27.0828	16.451
168.184	-45.536	44.2406	9.38454	27.6802	12.8048	28.0792	14.113
169.941	-45.531	41.6041	11.5215	34.4611	13.4601	23.9349	14.6769
-72.0107	-45.5198	20.5629	4.47192	52.4355	11.8723	27.0016	11.6272
168.1	-45.478	50.5135	13.3714	24.2579	13.1055	25.2285	14.9819
170.826	-45.476	18.7678	15.4153	45.1617	20.802	36.0704	19.0082
168.755	-45.46	49.215	22.4297	23.8668	17.0907	26.9182	17.6561
168.746	-45.452	41.7647	20.0822	28.0588	17.5407	30.1765	17.9036
-71.9781	-45.4449	30.3279	4.30911	55.4168	8.88416	14.2553	8.23532
169.284	-45.418	17.9587	13.7375	41.925	19.5103	40.1163	19.7582
168.206	-45.329	62.9926	17.0782	16.7082	12.7177	20.2993	14.596
168.255	-45.304	32.6868	9.84407	42.3169	14.1139	24.9962	13.9527
169.268	-45.2616	3.32235	2.91796	77.7687	14.2915	18.909	13.8629
168.334	-45.2219	54.9283	11.3895	19.797	12.876	25.2747	14.4755
169.351	-45.218	5.97027	4.84354	59.966	16.5076	34.0638	16.5151
169.398	-45.201	28.565	12.9694	42.4664	16.6915	28.9686	15.7893
170.029	-45.169	17.3931	14.359	44.1959	20.0843	38.411	19.5049
169.235	-45.151	7.73023	6.15613	63.1472	17.1568	29.1226	15.8974
169.334	-45.134	10.0722	10.3481	53.3877	21.286	36.5401	19.9564
169.174	-45.072	23.5274	12.7408	44.27	18.3096	32.2025	16.3665
169.535	-45.068	22.4233	10.9906	40.5672	14.9638	37.0095	15.3637
168.934	-45.033	17.5101	13.8645	42.8774	19.7445	39.6125	19.6086
169.989	-45.003	29.5268	11.9754	38.2732	15.4179	32.2	15.4277
169.133	-45.001	9.14719	6.915	59.5072	18.0313	31.3456	16.2233
168.793	-44.9935	11.4349	7.91962	57.7822	17.2701	30.783	15.6925
169.151	-44.985	14.2004	8.03428	56.0526	16.8673	29.747	15.1475
169.293	-44.715	47.5549	13.1971	28.727	13.2628	23.7181	14.865
-73.433	-44.2	66.3423	14.3567	13.8975	10.1811	19.7602	13.9179
170.167	-43.533	97.5472	1.52481	1.05762	0.9408	1.39514	1.2585
172.6	-43.533	1.16313	0.95902	95.2062	3.05812	3.63067	3.04274
170.4	-43.117	94.4289	3.14998	2.58645	2.25144	2.98467	2.5227
171.615	-43.017	36.7619	9.52587	29.1936	15.355	34.0444	17.0324
172.62	-42.8	0.47032	0.4366	97.5595	1.89754	1.97022	1.84953
170.167	-42.583	85.8496	5.29949	5.78608	4.08507	8.36435	5.82001
170.167	-42.583	67.8106	6.35357	12.1424	7.88613	20.0469	11.3507
173.2	-41.42	31.9053	1.64532	61.5452	2.07142	6.54951	2.2419
-72.2533	-40.7457	96.3024	2.38046	1.70572	1.58444	1.99187	1.82688
177.92	-39.12	0.60186	0.50904	96.9459	1.69683	2.45219	1.68422
19.4248	-34.5079	26.8049	6.88089	49.9115	8.17239	23.2836	10.4839
19.17	-34.416	7.42887	7.78688	73.8743	17.9931	18.6968	15.4018
19.327	-34.408	34.2777	13.2962	40.0755	14.2469	25.6468	14.9779
18.958	-34.357	27.3971	10.5209	53.2037	13.3642	19.3992	12.87
18.82	-34.302	47.298	8.0122	37.9455	8.17151	14.7565	9.94385
18.413	-34.244	46.983	13.0047	31.769	11.7585	21.248	13.6265
18.82	-34.187	70.1486	13.6987	12.7859	8.40632	17.0655	12.6007
19.188	-34	53.0538	9.29242	14.37	9.22952	32.5763	13.8578
19.174	-33.974	71.0214	13.39	12.0798	8.08862	16.8988	12.6356
20.705	-33.965	14.2437	8.19633	69.5733	13.2709	16.1831	11.8445
21.2246	-33.9534	15.0873	8.73988	48.8722	10.955	36.0405	14.2474
18.38	-33.95	25.4535	9.97185	55.5725	12.9248	18.9741	12.6451
18.388	-33.937	54.9583	10.4672	29.3074	9.56616	15.7342	10.8984
18.8803	-33.9355	32.1277	6.97764	43.7497	7.86621	24.1226	10.5642
21.512	-33.921	49.4237	12.8567	27.7039	11.2222	22.8724	13.6984
21.4273	-33.9182	64.3878	7.644	23.5227	7.22034	12.0895	8.31088
22.95	-33.902	44.5005	11.2743	35.0832	11.4195	20.4163	13.1564
19.42	-33.896	20.6776	6.75662	67.7188	8.07978	11.6036	8.078
19.083	-33.883	19.8531	8.96943	64.0539	12.566	16.0931	11.7245
18.683	-33.883	48.7328	20.0267	22.3784	15.1287	28.8888	17.2913
19.615	-33.806	21.8092	10.0693	59.7368	14.1849	18.454	13.1085
18.947	-33.77	53.4297	20.3789	18.6401	14.0329	27.9302	17.1481
151.143	-33.694	87.0741	7.77102	4.31763	3.61101	8.60829	7.45247
19.103	-33.614	53.1587	18.88	17.1908	13.2404	29.6505	17.2095
151.276	-33.579	49.5565	9.21693	32.2194	8.72866	18.2241	11.1725
19.156	-33.553	71.6572	5.89827	19.0027	5.71375	9.3401	5.98763
21.5801	-33.4962	9.07884	4.81727	79.1966	7.52073	11.7246	7.74445
19.286	-33.393	60.2084	22.243	14.8777	13.6952	24.9139	18.0371
18.26	-33.367	33.9397	10.3878	30.9441	11.3754	35.1162	15.5962
19.3144	-33.2392	51.1737	9.39407	23.034	9.78386	25.7923	12.7107
18.942	-33.016	41.7146	7.97974	34.1346	7.6853	24.1509	10.9301
146.146	-32.976	68.8795	8.99518	16.1572	7.25066	14.9633	9.97185
146.155	-32.967	21.3695	9.51824	49.6805	10.7717	28.95	12.8191
19.232	-32.747	44.2287	17.7472	26.8734	14.536	28.8979	16.5837
18.947	-32.631	10.394	5.04716	80.2116	6.29609	9.3944	6.29384
19.384	-32.618	5.42853	4.05621	83.1926	9.32119	11.3789	9.00053
19.3225	-32.5055	5.0999	5.65647	78.378	16.4865	16.5221	14.944
18.984	-32.464	16.97	8.90003	66.8288	13.0629	16.2012	11.7234
19.223	-32.447	26.2533	12.5452	47.7365	16.5033	26.0101	15.282
18.961	-32.432	8.09612	7.52066	74.619	16.5344	17.2848	14.0245
-68.009	-32.428	18.6992	9.63321	59.2717	13.6099	22.0291	13.2118
-68.009	-32.428	15.6311	8.38315	58.7882	11.3114	25.5807	12.3912
19.11	-32.414	53.7525	16.7248	20.9187	12.3401	25.3288	15.4872
19.0103	-32.1417	40.8385	5.68558	45.1948	5.90878	13.9667	8.07142
18.52	-32.11	73.0797	10.9078	7.17473	5.45638	19.7456	12.1609
19.065	-32.092	27.0381	11.5904	51.5485	14.5557	21.4134	14.2213
19.127	-32.066	9.33211	8.95939	72.3563	18.6025	18.3116	15.4363
19.149	-31.937	12.9449	12.2731	60.3757	21.3649	26.6794	18.309
19.078	-31.388	37.2472	9.73806	31.4661	9.91448	31.2868	13.3769
18.658	-31.386	10.3422	8.57517	69.9193	16.698	19.7385	14.4949
20.167	-31.308	6.09861	4.49932	82.0233	9.60169	11.8781	9.24889
30.439	-30.797	16.7189	13.3022	52.0471	19.2293	31.2341	18.038
17.945	-30.538	24.1516	9.53379	58.7888	12.6479	17.0596	11.9269
18.058	-30.459	3.7175	3.68622	87.5339	10.1086	8.74864	9.0609
18.055	-30.426	3.96987	3.12704	88.3605	6.87761	7.66966	6.40858
18.069	-30.305	16.7546	12.6046	58.4369	20.2814	24.8085	16.306
17.681	-29.705	10.7155	11.2238	65.9361	21.6096	23.3483	17.882
17.641	-29.688	8.84416	9.95932	70.7345	21.1515	20.4213	17.4094
17.8825	-29.6604	2.06779	1.78785	93.5252	4.20217	4.40701	3.98073
29.207	-28.925	26.7791	14.9105	39.4271	17.6297	33.7938	16.7253
122.397	-28.607	23.401	14.7636	48.8615	20.0886	27.7375	16.9878
31.7318	-28.3047	44.0126	8.46596	42.5328	8.3353	13.4546	9.43955
31.9176	-28.2969	47.3158	8.59808	39.4638	7.82842	13.2204	9.05555
31.8079	-28.2947	37.9684	7.70649	50.0747	7.79086	11.9569	8.38007
31.8371	-28.2626	31.0733	5.19709	59.281	5.19142	9.64568	6.24128
31.766	-28.2387	26.9659	11.0732	53.4988	13.3429	19.5353	13.0501
31.7902	-28.222	32.5817	4.17501	60.3145	4.08313	7.10378	4.3725
28.1965	-28.1965	33.0023	4.30708	56.9718	5.34782	10.0259	6.35553
31.891	-28.1925	39.3583	15.117	32.2905	13.9818	28.3512	15.3873
31.9964	-28.1721	38.1117	7.63236	49.9308	7.70669	11.9574	8.25885
32.003	-28.1581	37.6609	5.45344	47.6864	5.28319	14.6527	7.80693
32.0383	-28.1184	36.822	10.4852	44.8293	10.8511	18.3487	12.1319
32.044	-28.106	55.0125	12.6832	24.0796	9.55649	20.9079	12.5045
32.1085	-28.0907	46.6715	8.20342	39.357	7.37131	13.9715	9.29711
21.42	-27.75	35.7137	9.75799	47.0002	10.2363	17.2861	11.3879
27.562	-27.562	57.1622	12.9899	23.289	10.3588	19.5488	12.9613
153.056	-27.548	55.5435	6.10344	35.3592	5.72536	9.09733	5.85359
27.4837	-27.4837	56.2066	8.39162	28.7678	7.74854	15.0257	9.75286
149.009	-26.913	44.1164	17.8693	27.5043	14.3939	28.3794	16.303
45.137	-25.4821	1.97944	1.91561	94.5886	3.97709	3.43199	3.43376
28.123	-25.476	32.3309	13.4886	42.3119	14.7791	25.3571	14.9298
31.4403	-25.4203	41.081	16.0432	32.0847	14.2966	26.8342	15.6541
31.9374	-25.3423	51.7037	5.38685	37.2307	4.33069	11.0656	6.63867
31.94	-25.342	50.7567	4.13167	39.8946	3.38433	9.34863	5.47538
31.94	-25.342	47.4326	3.35386	45.6861	3.10868	6.88126	3.85705
31.986	-25.237	42.913	6.57547	42.546	5.65374	14.541	8.35618
31.986	-25.237	42.0757	4.38749	48.0482	3.77542	9.87614	5.79405
31.986	-25.237	35.69	4.51875	55.7247	4.21218	8.5853	5.41054
31.3765	-25.2135	47.7551	16.9946	25.8751	13.2594	26.3699	15.3738
31.8852	-25.1818	35.0328	12.4749	42.6884	12.796	22.2788	13.7695
31.2617	-25.1767	42.0848	16.7846	30.7717	14.3644	27.1435	15.961
31.72	-25.1757	40.307	15.2528	34.4076	14.1522	25.2854	15.439
31.9095	-25.115	46.1712	15.544	30.2332	12.9132	23.5956	14.6993
30.1267	-25.1147	24.6174	15.0599	46.437	19.35	28.9456	16.7697
31.455	-25.1	15.066	5.9151	75.1353	6.39417	9.79866	6.57212
31.3814	-25.0943	28.9284	10.2441	51.644	11.4084	19.4276	11.9917
31.6008	-25.0865	34.7382	15.037	35.3477	14.6979	29.9141	15.5182
129.371	-25.0862	27.3185	15.706	38.7696	16.9483	33.9118	17.1055
31.611	-25.072	14.727	6.79892	65.6843	7.15576	19.5888	9.78047
31.611	-25.072	3.49582	2.59237	89.8738	4.65568	6.63035	4.95419
31.611	-25.072	3.10121	2.64132	91.0219	5.57299	5.87685	5.28648
128.307	-25.046	16.4758	12.7122	56.4064	18.7548	27.1178	16.306
31.2832	-25.031	44.4943	15.5584	30.4077	13.2636	25.098	14.9696
31.39	-25.0227	40.9509	16.0233	32.8561	13.9221	26.1929	15.788
31.782	-25.017	44.4182	5.25097	45.8929	4.77888	9.68884	6.15563
31.782	-25.017	37.7083	3.93273	54.6354	3.59928	7.6563	4.77868
31.782	-25.017	24.282	5.39494	67.3494	5.43825	8.36859	5.50822
31.8654	-25.0001	44.932	12.3405	34.1144	10.5169	20.9535	12.8559
31.76	-24.9717	38.1922	14.898	36.6914	14.4135	25.1164	15.2606
31.6957	-24.9232	31.5143	12.8636	41.8857	13.2514	26.6001	14.2411
31.844	-24.89	44.6767	14.6249	32.6446	12.6214	22.6787	14.3955
31.8642	-24.7949	37.7351	8.19162	47.0507	8.07644	15.2142	9.6848
31.5095	-24.6713	38.7749	13.181	39.7332	12.8775	21.4919	14.224
-47.583	-24.667	60.1726	12.3705	23.1047	9.34511	16.7227	11.3997
31.7078	-24.6164	41.5981	12.2667	39.2767	11.2523	19.1251	12.8513
31.4285	-24.5912	38.4978	13.0838	39.3567	13.0034	22.1455	14.2275
31.2429	-24.5796	52.1805	10.0425	25.9721	7.94476	21.8474	11.1364
31.243	-24.5795	56.0914	3.96542	35.33	3.28624	8.57858	5.10013
-48.686	-24.529	19.7849	4.39366	63.6848	5.12605	16.5303	7.98809
31.7563	-24.4787	27.2922	14.523	45.6681	18.0542	27.0397	16.2806
31.9129	-24.4116	47.3264	9.05488	39.3166	8.13208	13.357	9.24657
31.75	-24.4	13.7146	8.65697	65.8183	13.1789	20.467	12.7323
31.6083	-24.3957	41.8982	16.5052	31.4018	14.2507	26.7	15.8144
31.6908	-24.377	36.1448	12.6706	41.203	12.7203	22.6522	13.7601
31.6954	-24.2994	39.039	12.2732	40.4042	11.8582	20.5568	13.3797
30.9271	-24.2904	43.2205	8.31531	44.3967	8.03415	12.3828	8.7567
30.9899	-24.2782	39.1496	4.69663	53.5248	4.57687	7.32565	4.56458
30.625	-24.2712	33.9408	11.9478	45.5001	12.7829	20.5591	13.492
30.8084	-24.2378	38.3078	11.4026	43.6244	11.5694	18.0678	12.6262
30.5828	-24.208	40.6013	7.10958	46.6304	6.76077	12.7683	8.25116
30.9335	-24.2065	38.8309	13.1851	40.0101	12.9033	21.159	13.9192
31.6565	-24.1992	41.3692	14.0382	35.9725	12.8528	22.6584	14.2363
30.999	-24.1971	36.9324	9.74503	48.3943	9.90732	14.6733	10.6452
21.89	-24.17	23.7452	14.6542	48.602	19.9586	27.6529	16.8912
21.89	-24.17	17.3955	4.68227	71.8089	4.85859	10.7956	6.63074
21.89	-24.17	16.1871	6.43257	73.87	7.17463	9.94287	6.96415
30.9386	-24.1348	38.4752	11.8228	42.0494	11.8462	19.4754	13.0201
21.884	-24.13	9.76923	8.27329	65.8054	15.93	24.4253	15.8095
31.0771	-24.115	38.4419	9.61514	46.1755	9.36074	15.3827	10.5868
30.9932	-24.107	40.946	6.94625	48.256	6.68661	10.798	7.45411
31.7006	-24.0858	40.2388	9.22378	43.6185	8.65968	16.1427	10.5107
15.97	-24.072	17.5961	12.8258	55.4303	19.3694	26.9735	16.5453
119.742	-23.998	28.86	15.7781	40.1352	17.3637	31.0048	16.6327
31.679	-23.957	45.5262	15.2518	31.048	12.7669	23.4258	14.6931
31.5256	-23.8686	45.4096	13.4121	34.0152	11.6616	20.5752	13.4637
44.608	-23.6745	18.7496	3.24262	74.3429	2.88008	6.90756	4.24134
132.359	-23.672	22.6248	14.4632	47.1855	18.6946	30.1896	16.6743
27.617	-23.667	11.2678	7.62436	61.362	10.059	27.3702	13.062
44.6114	-23.6586	18.6494	4.30852	67.5295	3.30214	13.821	6.83567
44.62	-23.65	14.4734	6.82532	68.4725	7.54967	17.0541	9.32849
133.617	-23.5	40.5501	6.3693	46.4794	6.24671	12.9705	8.11185
-67.7534	-23.4718	15.7471	13.4327	44.7808	19.614	39.4722	18.9019
-67.7931	-23.4065	4.9231	4.59719	66.9554	18.7617	28.1215	18.6457
31.3962	-23.403	47.3282	12.197	34.2798	10.4795	18.3919	12.4602
129.374	-23.377	10.4815	9.3652	68.0966	17.3675	21.4219	15.2298
-44.85	-23.35	45.7879	5.55689	41.1056	5.41393	13.1065	7.68777
-44.817	-23.333	6.54637	3.60542	86.0033	4.75967	7.45038	4.88171
-67.8176	-23.3251	13.8049	12.4989	50.5157	20.6994	35.6793	19.4557
-67.9041	-23.3074	2.61554	2.50729	86.1014	11.5132	11.283	11.1734
150.594	-23.27	55.8976	18.6144	18.1978	11.9536	25.9046	15.7187
129.889	-23.222	28.1425	17.3843	38.8143	19.4879	33.0433	18.2553
31.2332	-23.2184	54.6472	4.21001	38.0698	3.76293	7.28294	4.28659
31.3857	-23.218	38.2904	14.9556	37.0012	14.2307	24.7084	15.3866
31.2345	-23.2156	36.4292	3.71615	56.392	3.34498	7.17874	4.39693
31.2346	-23.2154	50.2126	3.70096	41.9988	3.02654	7.78862	4.56837
117.682	-23.201	44.6461	18.5885	26.2509	14.5074	29.103	16.4307
31.2959	-23.1727	21.0606	4.64145	69.7207	4.4233	9.21869	5.78058
31.2964	-23.1717	26.9009	4.27832	65.348	3.95998	7.75108	4.90946
31.2972	-23.1702	17.6241	5.57266	72.7202	5.61329	9.65572	6.48361
31.4363	-23.1393	41.0911	13.9392	36.6833	12.6384	22.2256	14.2634
31.374	-23.116	33.4069	9.14269	53.3855	9.73522	13.2076	9.73356
31.374	-23.116	31.8131	6.34567	58.9515	6.27955	9.23544	6.22813
31.374	-23.116	26.8322	7.28968	62.2778	7.47646	10.89	7.63634
31.387	-23.035	40.7243	15.7637	33.4005	14.2007	25.8753	15.4019
-42.217	-22.933	45.1681	14.1788	24.5693	11.6113	30.2627	14.2283
139.739	-22.927	20.7361	12.9919	53.8822	17.8405	25.3817	15.4746
-47.067	-22.9	20.2776	7.05888	68.351	7.81877	11.3714	8.00798
31.2433	-22.897	40.9475	15.6167	33.8026	14.0604	25.25	15.4319
-42.517	-22.867	43.3497	15.7067	29.9053	13.3377	26.7451	15.0792
-41.983	-22.817	40.7715	8.41738	45.1428	7.8948	14.0857	9.30384
31.1716	-22.766	39.042	12.5714	39.9841	12.1892	20.9738	13.4459
-47.633	-22.717	37.6338	6.1781	51.77	6.28919	10.5962	7.10708
31.0237	-22.7038	51.4593	5.77829	38.2939	4.78175	10.2468	6.40071
31.0152	-22.7031	48.0606	4.57001	43.9264	4.03147	8.01299	4.90587
31.0458	-22.6983	34.4663	13.2019	42.9669	13.8639	22.5667	14.4693
-50.38	-22.597	52.5066	4.71445	32.1904	3.77957	15.303	7.27653
31.223	-22.4375	43.5736	14.5222	34.605	12.5246	21.8214	14.2109
21.71	-22.41	15.6724	9.15637	55.8047	10.6606	28.5228	13.1249
-41.75	-22.383	33.6186	14.1933	41.7104	15.3913	24.671	15.4968
-49.675	-22.381	27.1216	2.59831	66.718	2.38731	6.16038	3.53164
117.796	-22.32	50.3782	4.63407	42.1068	4.08131	7.51504	4.52005
117.796	-22.32	42.4986	10.268	37.5787	8.79818	19.9227	11.3019
117.796	-22.32	52.9091	14.528	27.0536	10.9591	20.0373	13.0483
117.798	-22.313	68.6866	5.48135	22.7599	4.93891	8.55349	5.09677
117.482	-22.308	27.0085	7.35593	63.1721	7.48491	9.81946	7.01485
117.482	-22.308	44.9337	11.5004	38.2613	10.1385	16.805	11.687
117.482	-22.308	19.9473	13.0057	57.112	19.2454	22.9407	15.8668
117.482	-22.308	36.4028	14.8077	39.4654	14.5689	24.1318	15.5056
117.694	-22.297	56.8768	7.13062	33.2301	6.04937	9.89306	6.57173
117.694	-22.297	65.7733	6.73307	24.6688	5.94468	9.55786	6.20779
117.694	-22.297	48.4013	13.805	31.2412	11.4038	20.3576	13.186
117.694	-22.297	44.7014	18.244	26.9353	14.3204	28.3633	16.2275
-48.117	-22.283	33.7307	8.91468	37.44	8.06012	28.8293	11.8217
-47.167	-22.267	35.3942	6.2948	51.124	6.19922	13.4817	8.02043
-41.417	-22.2	42.9974	8.43397	43.7084	7.90075	13.2943	9.2313
19.17	-22.02	26.1569	13.9688	44.5856	17.026	29.2575	15.7461
15.196	-21.832	7.06609	6.02516	72.8847	14.0112	20.0493	14.2261
21.81	-21.65	13.2419	6.43949	68.6616	7.03308	18.0965	9.34711
21.81	-21.65	17.1259	7.48308	66.9337	9.29852	15.9404	10.0335
47.33	-21.27	43.5932	10.9691	37.6954	10.754	18.7114	12.4884
47.33	-21.27	54.7516	3.32697	38.3063	3.38958	6.94211	3.86139
134.154	-21.145	27.0263	15.8802	40.0996	17.306	32.8742	16.863
116.703	-20.8932	51.4365	5.72996	40.3408	5.09178	8.22267	5.11855
116.704	-20.893	38.5096	7.12873	52.1997	6.76359	9.29067	6.54331
116.704	-20.893	48.1575	12.6688	33.8911	10.3923	17.9514	12.0358
116.704	-20.8927	51.6731	4.68438	41.3321	4.06429	6.99474	4.05252
26.035	-20.521	50.9377	17.8958	23.2415	12.778	25.8208	15.4157
-44.833	-20.417	45.2707	12.2177	26.2075	10.605	28.5218	13.2969
139.34	-20.411	42.377	15.1561	30.7125	12.7973	26.9105	14.6467
137.118	-20.016	43.1059	15.3331	32.7382	12.9901	24.1559	14.5237
23.585	-19.924	32.602	7.10691	50.9016	6.83338	16.4964	9.04353
23.585	-19.924	48.1566	11.9811	34.6402	10.4305	17.2032	11.9958
47.76	-19.69	49.4262	5.59287	37.2017	5.61471	13.3721	7.92899
135.692	-19.614	50.8778	14.4144	28.4069	11.0262	20.7152	13.2126
13.163	-18.843	11.473	11.0623	62.6412	21.0568	25.8858	18.3278
34.6	-18.833	72.4672	5.62227	18.0248	4.43433	9.5081	5.88916
25.5	-18.66	49.0436	16.5397	26.4667	12.6393	24.4896	15.164
25.5	-18.66	47.4573	3.46292	45.3178	3.07339	7.22488	4.18906
25.5	-18.66	58.8151	14.4355	21.5898	10.1553	19.595	13.0417
25.5	-18.66	65.0413	4.91063	26.8327	4.46663	8.12601	4.90921
122.378	-17.87	44.4358	20.1234	24.2938	15.2997	31.2705	17.1022
141.131	-17.851	54.2953	18.6386	19.5615	12.1016	26.1432	15.3832
133.637	-17.742	38.6777	15.3948	36.3166	14.4646	25.0056	15.4746
133.4	-17.367	28.2299	11.4504	47.0124	11.2392	24.7577	12.7307
130.754	-17.301	15.0582	11.8048	57.0429	16.6399	27.8989	16.3834
133.465	-17.234	41.2918	10.4744	42.9163	9.64676	15.7918	11.1512
133.452	-17.072	51.1518	12.5668	31.2015	9.95746	17.6467	11.6918
133.447	-17.063	57.1487	16.0668	21.476	10.7546	21.3752	13.7903
23.61	-16.75	17.2262	7.74673	70.2289	9.23273	12.5448	8.87456
133.389	-16.472	42.7001	14.1844	35.3912	12.5314	21.9087	14.0582
46.8	-16.32	2.67694	2.41675	93.0057	4.84262	4.31738	4.31776
46.69	-16.3	3.37552	2.07489	91.4353	2.3027	5.18919	3.27976
144.746	-16.202	49.7835	18.7541	19.8908	13.0236	30.3257	16.2665
133.428	-16.135	50.7897	20.7365	19.5836	13.7124	29.6268	16.9046
130.909	-16.1146	11.7926	9.75641	64.2188	14.735	23.9886	14.8787
130.9	-16.1	13.1555	4.26172	81.2772	3.99113	5.56726	3.59962
-43.885	-15.945	57.2072	2.31762	36.3617	1.82946	6.43111	3.2121
-47.867	-15.933	55.5062	7.24224	33.0945	6.33674	11.3993	7.38352
23.34	-15.86	23.2368	10.3568	59.4336	12.9205	17.3296	12.2438
130.027	-15.766	37.3352	17.3941	30.6125	15.5846	32.0523	16.7585
130.579	-15.6257	41.9959	18.0102	29.1191	14.7357	28.885	16.2161
131.11	-15.587	37.868	13.2239	39.6742	12.4445	22.4579	13.8693
133.21	-15.56	56.1462	19.2735	17.785	12.0792	26.0688	15.8572
23.52	-15.44	47.3375	4.89979	43.9552	4.33469	8.70731	5.39353
23.25	-15.44	29.267	8.1375	46.7779	7.44237	23.955	10.729
-47.51	-15.15	65.9542	2.00887	27.7948	1.85539	6.25096	2.48813
-47.51	-15.15	43.2719	6.6433	33.4243	5.35292	23.3038	9.68953
133.153	-15.007	50.8918	19.5577	21.1489	13.2833	27.9593	16.1223
134.002	-14.879	35.9297	16.1505	30.6954	14.9018	33.375	15.9919
143.505	-14.777	57.7618	19.3806	16.7451	11.7108	25.4931	15.7326
132.701	-14.6775	75.5891	12.1667	9.75605	6.44462	14.6548	10.7043
132.414	-14.495	58.2752	19.7215	15.7858	11.6407	25.9389	16.0754
132.283	-14.4577	42.8687	12.3458	36.5783	10.459	20.553	12.5483
132.219	-14.43	51.4067	20.5153	19.4791	13.699	29.1142	16.6399
23.52	-14.42	37.2966	7.08964	50.3252	7.04761	12.3782	8.18521
23.52	-14.42	69.0182	15.316	12.6017	8.529	18.3802	13.2459
132.088	-14.3	42.581	9.6203	42.3357	8.56398	15.0833	10.0726
131.921	-13.984	58.6801	19.983	15.2682	11.6306	26.0517	16.3107
130.709	-13.7185	78.2358	11.3732	7.86213	5.61523	13.9021	10.1716
131.823	-12.834	44.1916	20.6152	23.5772	15.7576	32.2312	17.5043
131.563	-12.81	55.7317	17.6657	20.8897	11.6785	23.3786	14.8155
131.817	-12.717	41.9067	20.3053	23.9669	16.4777	34.1264	18.0035
142.317	-12.7054	54.0086	21.407	16.0105	13.3873	29.9809	17.7169
132.384	-12.693	50.2476	6.21213	40.6355	5.29475	9.11694	5.87551
132.832	-12.6557	73.0021	17.1223	7.75181	7.00587	19.2461	14.8283
132.6	-12.633	55.1986	15.7195	18.982	10.195	25.8195	13.759
131.252	-12.61	61.005	17.6392	16.2453	10.6389	22.7497	14.4079
132.305	-12.564	42.1323	9.32151	44.1385	8.36271	13.7293	9.6673
130.923	-12.434	44.1466	8.99957	43.1533	8.03578	12.7001	8.78579
130.913	-12.4016	79.8835	10.5582	4.38136	3.4154	15.7352	10.7624
130.917	-12.4	42.8368	13.5715	36.2979	11.8445	20.8654	13.4513
132.033	-12.167	59.3147	15.2826	16.7278	9.34727	23.9575	13.3577
130.876	-11.767	54.4046	8.59353	30.8388	5.95519	14.7566	8.70624
-61.92	-10.08	64.5988	13.394	18.2572	8.75623	17.144	11.6372
-61.92	-10.08	49.1847	17.5523	25.354	12.8773	25.4612	15.3977
-63.383	-8.75	9.15205	7.54584	76.2523	13.311	14.5956	11.7095
-55.6209	-8.6087	6.65297	2.07411	89.2334	1.78785	4.1136	2.29234
-78.301	-8.224	19.0054	14.4341	44.703	19.9412	36.2916	19.2433
-79	-8.196	21.5319	15.1136	44.7084	19.0976	33.7598	18.5285
-78.168	-8.136	4.72133	4.67992	66.4984	19.8201	28.7802	19.5875
-78.996	-8.127	10.1975	8.75621	66.4698	16.9862	23.3328	15.3565
-78.868	-8.079	9.8725	9.71337	67.2559	20.0633	22.8716	17.0443
-78.797	-8.014	6.09479	5.43317	75.1075	15.03	18.7977	14.7173
-78.6393	-8.00767	19.8184	9.81879	45.472	11.3983	34.7096	14.3257
-78.6753	-8.0054	15.5546	9.15205	58.9517	14.4702	25.4938	13.9876
-79.077	-7.99	16.7193	13.9292	53.6787	21.1614	29.602	17.9407
-73.7	-6.083	52.3543	11.5067	29.1888	8.62526	18.4569	11.084
-81.067	-5.783	27.0206	17.2759	41.0063	19.5705	31.9731	18.2065
-54.919	-4.04333	24.5856	9.46463	61.5084	10.5666	13.9061	10.1048
-73.517	-3.9	57.9868	12.5699	23.0892	8.49912	18.9239	11.5879
-70.433	-3.8	48.5993	3.89698	44.434	3.36088	6.9667	4.06346
-55.257	-3.489	38.537	15.0723	36.6543	14.3162	24.8087	15.2935
-55.2178	-3.3926	32.8994	12.6469	45.3783	13.3141	21.7223	13.7447
-54.9245	-3.36881	7.44435	4.82615	84.2397	6.5924	8.31591	6.13035
-60.017	-3.1	33.0203	6.8958	54.8868	6.06296	12.0929	7.62141
-54.889	-3.02	37.1301	14.8123	36.251	14.0273	26.6189	15.142
-54.889	-3.02	24.1645	3.89749	69.9933	3.56097	5.84215	3.52675
-54.889	-3.02	31.5058	7.03061	49.5652	5.5442	18.9291	8.94856
-54.969	-3.018	9.19761	6.51334	80.1102	10.1996	10.6922	8.80939
-54.969	-3.018	6.67365	3.02918	88.1822	2.96281	5.14416	3.24843
-54.969	-3.018	6.16291	3.78874	88.0904	4.35912	5.74672	3.91242
-54.9578	-2.87711	8.06599	2.76451	86.6898	2.35143	5.24426	3.2325
-54.9576	-2.8626	39.8922	10.7303	39.8372	9.48579	20.2706	11.7266
-54.96	-2.86	9.168	5.72269	74.583	5.33757	16.249	8.41676
-54.9546	-2.85936	4.91095	1.92751	90.9567	1.6009	4.13237	2.39644
-54.9594	-2.85824	4.44615	2.43991	90.0703	2.47463	5.48351	3.44203
-54.9592	-2.85756	7.35986	2.44572	88.1089	2.18812	4.53121	2.69241
-54.9931	-2.78171	17.8178	7.06435	72.0399	7.56364	10.1423	7.31788
-55	-2.75	17.3707	2.7503	78.0156	2.46593	4.61368	2.58804
-55	-2.75	15.2207	2.84692	80.1101	2.51706	4.66918	2.69412
-55	-2.75	15.3644	1.76254	80.5458	1.50409	4.08982	1.93564
-55	-2.75	11.129	2.1693	84.6096	1.83257	4.26136	2.34619
-60.11	-2.59	40.4286	9.74119	40.5346	8.07597	19.0368	10.6597
-60.11	-2.59	38.6394	5.7298	51.1918	4.75651	10.1688	6.37312
-60.11	-2.59	34.648	5.02736	55.5194	3.93846	9.83254	5.90901
-60.11	-2.59	29.3115	5.5883	62.6502	5.16306	8.0383	5.34289
29.2108	-2.57165	1.55053	1.38693	95.3817	3.17293	3.06776	2.91268
-60	-2.5	40.741	3.60783	50.1375	2.25978	9.12157	4.94675
29.2003	-2.47562	6.1746	3.7038	81.3487	5.02246	12.4767	7.12076
29.2518	-2.4448	22.8768	6.53774	64.2166	8.30243	12.9066	8.75257
-47.083	-1.75	24.9099	13.1666	48.722	15.3886	26.3681	14.7006
-13.3706	-0.61874	19.5985	4.76666	63.3438	4.65726	17.0577	8.1628
-67.2818	-0.41456	32.7511	2.54542	62.0865	2.26921	5.16234	2.57282
-78.6233	0.09674	53.9709	3.89109	38.5869	3.67606	7.44222	4.36442
-79.143	0.14679	32.4392	3.74325	61.526	3.4271	6.03475	3.56936
-78.4702	0.44982	82.1883	5.93859	8.46913	4.59242	9.34257	5.98143
-78.472	0.451	51.8087	20.3784	18.8208	13.8657	29.3705	17.1691
30.36	0.56	0.17054	0.1693	99.4783	0.36623	0.35113	0.32627
24.5015	0.78963	0.21882	0.20471	99.3129	0.42773	0.46833	0.39322
24.45	0.867	4.93861	3.41505	89.0471	4.60954	6.01429	4.3686
-52.6873	4.07865	47.7303	1.30995	46.8514	1.08628	5.41832	1.50057
-52.683	4.083	30.9826	1.40878	64.2859	1.04399	4.73151	1.81598
-52.204	4.151	44.7977	1.21234	49.9221	1.01509	5.2802	1.37565
114.043	4.198	71.3113	5.39095	17.2558	3.37114	11.4329	6.63839
114.04	4.2	69.8862	5.47743	18.1664	3.3888	11.9474	6.74257
-52.412	4.219	47.3369	1.55928	47.2381	1.31283	5.42497	1.65229
-52.412	4.219	50.1333	1.91928	44.2349	1.58981	5.63182	2.22392
-52.286	4.567	43.5841	1.29282	51.2412	1.09061	5.17472	1.32091
118.025	4.919	81.7635	5.63218	8.93513	4.17516	9.30134	5.52516
117.948	4.9215	71.2198	4.8367	20.8608	4.29865	7.91946	4.47653
117.799	4.96237	60.8116	2.96038	32.7231	2.48477	6.46527	3.11942
117.796	4.96641	49.6208	3.57938	43.786	3.04046	6.59319	3.69664
-52.954	4.992	18.3109	7.23288	72.6446	7.51077	9.04448	6.58795
-52.9307	5.01853	29.2972	3.98825	63.3136	3.42664	7.38921	4.57804
117.633	5.09354	76.7405	5.21069	14.7381	4.52746	8.52137	5.03416
117.675	5.18531	74.2319	5.07348	17.5554	4.30693	8.21272	4.68641
-58.067	5.217	37.8802	7.52075	45.4378	6.02916	16.682	8.92329
-52.926	5.272	56.2967	1.20833	37.8765	0.89978	5.82679	1.4905
-52.9209	5.2771	40.5493	4.14565	46.1197	2.3286	13.331	6.24719
-53.1238	5.28603	40.8192	5.55764	49.1638	4.65577	10.017	6.27401
-52.833	5.333	43.9066	5.4846	47.6179	4.76923	8.47545	5.33848
-53.987	5.494	42.8901	1.22379	51.9778	1.01087	5.13203	1.34988
-53.813	5.544	42.9562	1.2155	51.9006	1.07736	5.14326	1.24933
37.578	6.152	10.3592	9.98479	63.879	20.3923	25.7618	17.6564
-1.38544	6.696	21.8666	5.39281	70.1414	4.87573	7.99206	5.35262
39.842	6.809	31.9266	12.5373	39.9947	15.8759	28.0787	15.4239
40.847	6.906	17.7608	14.2501	55.8715	21.8593	26.3677	17.5269
39.2673	7.08782	10.417	7.30655	67.2843	14.1969	22.2987	13.6595
-1.74286	7.17229	27.9809	10.4171	56.355	11.6793	15.6642	11.435
-1.80383	7.357	22.7324	14.4955	46.2487	16.7522	31.0189	16.4445
81	7.933	5.53256	2.59293	90.2267	2.46778	4.24072	2.59416
81	7.933	12.205	3.10335	82.7476	2.67626	5.04741	3.13696
34.567	8.15	75.4971	3.30188	17.3701	2.69697	7.13278	3.35684
-82.533	8.617	34.5823	10.1639	47.7191	10.9353	17.6985	11.9007
-70.92	8.65	15.1681	9.94559	57.4616	18.3573	27.3702	15.8479
-79.55	8.967	41.1986	11.1829	40.8401	10.1024	17.9613	11.8188
-79.844	9.109	62.4872	7.53259	27.6595	6.27661	9.85333	6.40089
-79.7	9.133	45.9147	10.8047	37.4542	9.16756	16.6311	10.9576
-79.83	9.15	62.2722	3.37333	30.7559	2.71124	6.97196	3.65554
-79.83	9.15	54.3061	5.5578	37.1999	4.62353	8.49401	5.32579
-79.83	9.15	42.4746	11.2246	39.5046	9.59418	18.0207	11.4693
-79.83	9.15	41.9579	12.65	37.5783	11.0363	20.4638	12.9901
-79.83	9.15	46.3444	1.36424	48.3453	1.08436	5.31027	1.5364
-79.967	9.283	83.2802	5.52655	7.92995	4.17594	8.78986	5.21114
-79.967	9.283	94.1276	2.32403	0.9865	0.80869	4.88594	2.3663
-79.96	9.31	45.888	10.8662	37.9541	9.4687	16.1579	10.9526
-0.681357	9.40614	54.7636	10.2658	30.1088	7.49295	15.1276	9.64215
-61.8711	10.0834	33.0669	10.841	49.4134	11.4204	17.5198	11.966
-84.46	10.15	67.9038	8.55058	20.0707	6.92835	12.0256	8.00534
-61.5165	10.2017	58.5137	10.2934	27.715	7.7416	13.7714	9.26687
-61.36	10.275	47.8203	15.3155	27.6723	11.8043	24.5074	14.0484
-61.303	10.276	73.2229	12.816	10.4731	6.76774	16.304	11.4829
-85.34	10.38	57.3615	4.34655	33.3404	2.71611	9.29817	5.38271
-84.012	10.424	3.48203	2.36141	92.1875	2.93737	4.33049	2.98082
-84	10.43	65.3894	4.20127	27.3262	3.67079	7.28435	4.03826
-85.5	10.5	58.9127	3.70754	33.9346	2.94393	7.15269	3.98293
-85.16	10.83	60.5163	2.99839	31.9275	1.8746	7.55619	4.17462
-85.16	10.83	42.0836	3.6969	51.691	3.33249	6.22546	3.50277
-0.630556	10.8666	52.1598	16.3945	19.8771	10.8262	27.9632	14.1229
-85.6	10.89	61.4673	5.85882	29.5281	4.84738	9.00463	5.586
4.444	11.337	50.6051	19.244	21.4053	13.1243	27.9895	15.9841
100.05	13.817	13.7596	8.24265	72.8812	11.2938	13.3591	10.1017
100.183	13.817	22.1402	10.196	59.2648	11.288	18.595	11.4866
101.417	14	25.4502	12.5395	44.1277	11.1771	30.4221	13.8858
99.517	14.033	17.3095	9.26796	66.8691	11.4203	15.8214	11.0017
100.5	14.183	36.9635	15.3433	34.3175	13.5192	28.719	15.0267
100.917	14.5	46.0951	7.72456	41.6298	6.24324	12.2752	7.90451
-16.4658	14.7103	38.9824	9.02921	45.5374	7.87143	15.4802	9.80146
-15.4254	15.351	36.4157	5.39614	55.5658	4.73094	8.01845	5.25376
-61.641	16.044	90.4047	7.26086	2.64556	2.45034	6.94975	6.99683
-61.7125	16.2716	80.9019	5.48425	9.2775	3.99285	9.82063	5.84387
-61.716	16.918	39.2234	19.4264	25.9963	17.231	34.7803	18.5575
-66.83	17.95	24.3606	5.5858	67.6581	5.39393	7.98134	5.35248
-66.87	17.97	35.7467	7.82692	48.5696	7.19527	15.6838	9.21872
-66.9	18.067	65.6244	13.1405	15.4595	8.13054	18.9161	12.1021
-66.9	18.067	71.5373	14.1779	9.29357	6.71207	19.1691	12.9408
-76.65	18.083	88.1591	3.94697	4.30534	2.59734	7.5356	4.2591
109.512	18.253	30.252	11.1415	47.9613	11.4492	21.7867	12.494
-65.717	18.317	42.9246	4.69507	49.5921	4.29858	7.48337	4.59373
-65.717	18.317	41.493	6.38692	48.8702	5.75329	9.6367	6.44612
-66.05	18.383	5.74378	3.90516	87.3089	5.24864	6.94736	5.04156
-66.19	18.4	47.4683	13.6282	31.6861	10.9411	20.8456	12.9618
-66.255	18.405	44.8816	8.73675	35.7567	6.84563	19.3617	9.98293
-66.73	18.41	61.8777	14.0956	19.7879	9.48247	18.3343	12.1716
-66.83	18.42	53.0452	13.2948	27.399	10.1012	19.5559	12.3849
-66.59	18.45	53.3588	15.0191	25.3136	11.1313	21.3276	13.5351
109.703	18.639	38.2587	14.9346	35.39	13.7875	26.3514	15.1577
109.703	18.639	35.1734	15.349	37.7137	15.3336	27.1128	15.7716
108.83	18.707	29.4672	11.4225	48.138	12.0784	22.3949	12.9687
108.83	18.707	36.7735	13.2831	38.5152	12.9232	24.7113	14.1844
108.857	18.7422	80.3871	4.3318	11.6444	3.71177	7.96845	4.49327
110.202	18.756	44.4935	12.4584	36.4611	10.87	19.0454	12.5636
110.391	18.795	27.9909	13.741	47.1976	16.3035	24.8116	15.3832
110.391	18.795	30.491	7.89173	54.4405	7.54573	15.0685	9.26549
109.675	19.022	39.5249	12.1758	40.9114	11.8684	19.5637	13.0848
109.838	19.033	37.1607	15.4797	36.0445	14.7855	26.7948	15.8647
109.18	19.097	33.1705	15.5301	35.885	16.0022	30.9445	16.4489
109.18	19.097	37.5444	13.833	35.4714	13.3452	26.9842	14.86
109.685	19.2317	32.106	15.1201	38.7384	16.1492	29.1557	16.2875
-98.677	19.283	35.9642	5.25733	49.3805	7.89202	14.6553	8.85042
-99.323	19.302	33.1926	5.92913	48.5037	8.88956	18.3037	10.1587
109.581	19.521	38.9236	11.7843	41.6992	11.0904	19.3771	12.6712
109.581	19.521	42.2217	12.8436	37.3798	11.4649	20.3985	13.262
-155.232	19.559	85.4205	12.2187	3.9884	4.275	10.5911	11.1203
110.359	19.681	37.4315	15.9402	34.3268	14.9945	28.2417	16.0253
-155.5	19.8	31.7221	14.4882	41.8244	16.2156	26.4535	15.6192
-89.03	20	45.4515	7.33612	43.9027	6.62128	10.6459	7.27041
-88.033	20.067	23.9857	6.87804	64.4441	6.80741	11.5702	7.59827
-156.175	20.7625	59.1441	12.0978	24.2668	9.42379	16.5891	11.5175
-89.6	20.87	46.4131	8.0306	41.4054	7.0222	12.1815	8.22061
-156.567	20.9	41.5598	18.7181	26.3545	15.5199	32.0857	17.0498
-89.5916	21.0897	41.991	9.19239	28.9419	7.13418	29.0671	11.426
-89.6	21.2	52.4629	5.79914	39.0939	5.10758	8.44321	5.33172
-89.6	21.28	22.8645	7.43322	67.5123	7.59731	9.62317	7.05027
101.565	21.459	38.2426	13.5913	39.0959	13.1628	22.6614	14.2977
101.565	21.459	26.1156	15.6192	43.2183	18.8037	30.6661	16.9079
-160.167	21.9	4.3345	3.40574	86.5706	6.91363	9.09492	7.06857
108.654	21.98	31.3769	13.3665	41.409	14.4372	27.2141	15.058
100.798	22.007	23.987	14.992	45.1389	18.6465	30.8741	16.9472
100.798	22.007	28.6105	15.7866	40.0585	17.6004	31.3311	16.8538
-159.7	22.1	38.8769	9.96641	43.6753	9.48147	17.4479	11.2806
101.12	22.14	76.0534	2.33051	17.387	2.14873	6.55961	2.89962
111.792	22.17	44.5897	13.4641	34.3027	11.6994	21.1076	13.6325
-159.6	22.2	58.8711	18.6485	15.0672	11.0443	26.0617	15.8948
114.058	22.543	33.0961	15.1203	39.3694	15.8663	27.5344	16.0049
112.904	22.683	58.934	22.3669	13.1985	12.6954	27.8675	18.9608
113.267	22.807	45.0996	20.7348	23.1723	15.6384	31.7281	17.7083
108.366	22.817	29.6533	17.1676	36.6229	18.099	33.7238	17.8867
103.687	22.921	25.1523	16.5687	39.8236	19.3391	35.0241	18.3259
103.688	22.984	29.0303	11.8261	47.7321	14.4464	23.2375	14.2779
103.688	22.984	29.4318	15.001	38.9102	16.9497	31.658	16.5487
112.219	23.1186	50.0092	16.0235	26.0047	12.2127	23.9861	14.5088
112.555	23.165	82.8599	10.982	5.02077	4.31685	12.1193	10.3822
112.55	23.1669	83.1746	9.38615	5.57459	4.24239	11.2508	8.90563
112.55	23.167	82.7206	8.68364	5.98187	4.37666	11.2976	8.39854
112.536	23.1705	71.3559	3.57164	21.0155	3.22119	7.6286	4.34561
112.539	23.1708	61.482	18.3142	14.0232	10.4901	24.4947	15.827
112.553	23.175	36.0143	13.5729	35.9223	13.0707	28.0635	14.233
114.29	23.193	36.7247	15.8131	34.6363	14.9819	28.6391	16.0863
114.29	23.193	32.7827	15.4789	38.0689	15.9898	29.1484	16.0781
113.46	23.198	51.3837	20.3902	18.946	14.0123	29.6703	16.9513
112.5	23.2	42.9993	17.8778	27.6762	14.5599	29.3246	16.3373
102.835	23.22	27.8502	16.8585	38.8384	18.3947	33.3114	17.6956
102.835	23.22	39.5993	16.0176	32.8269	14.3365	27.5738	15.6709
113.438	23.298	48.6264	16.942	26.0879	12.6217	25.2856	15.4356
104.216	23.401	30.2938	11.5577	46.099	13.3749	23.6072	13.8251
104.991	23.4108	26.7154	12.787	48.0211	16.3589	25.2635	15.4519
111.512	23.424	40.9082	17.2813	29.8954	14.9817	29.1964	16.1845
111.888	23.428	47.7043	16.1076	27.8494	12.7908	24.4463	14.9229
111.902	23.4583	49.7634	16.3557	23.1821	12.1951	27.0545	15.0062
110.392	23.539	26.7162	12.1509	51.9425	14.6833	21.3413	13.9682
105.631	23.625	29.497	10.8683	50.552	12.3856	19.951	12.9243
114.255	23.728	42.4512	18.0016	27.9751	14.7665	29.5737	16.3717
106.618	23.902	38.8851	15.1042	33.6242	13.8993	27.4907	15.0989
97.852	24.013	23.1922	15.229	45.4101	18.8503	31.3977	16.8552
110.189	24.13	21.5903	6.6623	63.8525	8.39983	14.5572	9.4051
113.415	24.186	37.6678	15.118	36.4523	14.4224	25.8799	15.5569
109.92	24.1883	34.27	15.1627	37.5786	15.5687	28.1514	15.8791
109.36	24.262	32.7227	11.6638	44.1161	12.221	23.1611	13.4526
116.409	24.3185	39.6855	14.1678	36.0661	13.1252	24.2484	14.8286
114.13	24.35	31.5447	16.0169	35.8472	16.6248	32.6082	16.6925
114.489	24.37	31.8909	11.6102	44.866	12.4081	23.2431	13.3479
111.567	24.404	27.534	13.4508	42.0746	14.886	30.3914	15.302
100.834	24.447	31.1947	13.4001	43.678	15.1144	25.1273	14.955
112.626	24.467	34.385	14.2063	39.9474	15.2071	25.6676	15.4921
117.357	24.515	20.8035	14.3891	48.4153	18.8187	30.7812	16.9208
117.357	24.515	32.3854	7.18703	55.8227	7.6266	11.7918	8.12605
117.357	24.515	47.9374	16.0165	27.785	12.6702	24.2776	14.925
114.458	24.568	32.4375	14.7042	39.2597	16.1364	28.3027	15.9365
114.458	24.568	26.5171	12.9399	47.1614	16.5044	26.3214	15.4667
112.081	24.568	39.1142	15.2056	33.4477	14.3747	27.438	15.9178
114.458	24.568	21.1888	15.0365	44.6064	19.1747	34.2048	18.0989
110.643	24.633	23.7663	15.0529	46.9482	20.1232	29.2855	17.155
116.171	24.659	26.7786	13.1711	46.1742	15.6371	27.0472	15.0609
114.53	24.742	26.8293	11.8709	46.6702	13.8511	26.5005	14.3253
102.815	24.8266	29.8632	8.48689	52.3111	10.3184	17.8258	11.2668
102.833	24.88	22.597	16.285	44.3633	20.817	33.0397	17.9753
102.832	24.893	24.4578	9.38952	56.9485	12.4002	18.5937	12.2952
114.79	24.911	32.1217	10.9013	47.2087	11.9941	20.6697	12.9864
112.855	24.988	19.5272	14.5953	49.0507	20.5718	31.4221	17.8757
109.263	25.059	38.2178	15.6178	33.913	14.5921	27.8692	15.9761
105.333	25.0976	8.29793	7.04491	69.8269	16.0576	21.8752	14.8911
110.286	25.101	49.0068	11.6538	31.8912	9.91212	19.102	12.1662
116.28	25.1137	29.9895	15.1405	39.7279	17.0602	30.2826	16.6076
113.348	25.13	24.1605	13.6244	48.8099	17.6146	27.0296	15.6749
113.348	25.13	38.5589	9.79392	44.5243	9.83099	16.9168	11.3533
113.348	25.13	35.2257	14.5459	36.9033	14.5214	27.871	15.3294
113.348	25.13	36.9278	13.779	38.3178	13.871	24.7544	14.7115
115.394	25.137	25.462	9.94281	49.7325	11.1207	24.8055	12.5058
106.1	25.178	24.5398	16.1251	41.7102	18.9661	33.75	18.1181
111.579	25.186	33.0372	14.1568	40.8738	15.6899	26.089	15.6314
111.579	25.186	42.2712	17.0422	29.5613	14.3936	28.1675	16.1922
110.318	25.2037	33.0052	11.4752	34.2107	11.1027	32.7841	14.2773
110.212	25.239	34.0697	15.1776	38.0804	15.5784	27.8499	16.0081
110.282	25.262	34.7672	16.2375	33.6392	15.7914	31.5936	16.5582
110.29	25.274	26.9931	16.0404	40.6824	18.4405	32.3245	17.2886
114.549	25.3963	31.7632	14.0858	42.1945	15.8981	26.0423	15.7228
112.949	25.4	18.0913	13.7968	51.3329	19.9141	30.5758	17.4005
112.949	25.4	41.7155	12.1078	38.011	11.531	20.2735	13.1993
112.949	25.4	20.7678	13.2511	53.2015	19.0428	26.0307	16.0675
112.949	25.4	41.7097	9.95161	37.3351	9.33471	20.9551	11.8939
112.949	25.4	27.3597	11.5706	47.0284	13.0459	25.6118	13.6618
112.949	25.4	26.7517	14.2725	46.6629	17.8447	26.5854	16.0909
105.186	25.435	18.998	14.078	46.9389	18.6163	34.0631	17.7048
118.241	25.491	41.7304	12.9353	34.3262	11.7118	23.9434	13.9257
109.876	25.539	17.0414	8.76605	57.578	14.1788	25.3806	13.7774
115.828	25.6003	34.8718	10.9202	43.4092	11.6014	21.719	12.963
110.952	25.68	28.8502	12.4407	43.6931	14.1629	27.4566	14.5509
114.308	25.682	30.4979	14.1478	42.4115	16.312	27.0906	15.9306
110.011	25.798	28.1651	14.0429	41.7525	16.3059	30.0824	15.8223
116.358	25.834	30.772	14.45	41.1861	16.3866	28.0419	16.1134
118.933	25.867	33.8669	14.4318	36.9518	14.6955	29.1813	15.4223
118.933	25.867	31.9966	9.41556	51.9967	10.6105	16.0067	11.0049
116.027	25.886	36.216	15.0044	33.7039	14.4095	30.0801	15.5705
108.522	25.932	18.664	11.0575	53.9425	15.2809	27.3935	14.6238
113.236	25.976	32.9672	13.5382	41.6466	14.7103	25.3862	15.0978
107.875	25.986	23.5772	10.9208	49.7927	13.4365	26.6302	13.6412
113.117	26.127	25.7999	12.9491	44.2886	15.3357	29.9114	15.1978
109.784	26.158	14.8728	8.30097	68.351	12.9514	16.7762	11.8971
109.137	26.23	18.8368	11.0783	55.7844	16.8701	25.3788	14.9606
115.28	26.3	93.1181	4.12843	2.28278	1.91959	4.5991	4.00366
117.6	26.317	50.0231	16.6394	25.4916	12.5581	24.4853	15.2811
108.078	26.378	24.7358	12.9052	43.6818	15.6646	31.5824	15.5325
117.792	26.397	27.7047	14.7012	44.0598	17.7012	28.2355	16.1805
110.857	26.433	24.9744	16.1199	42.1906	19.5492	32.835	17.5869
110.857	26.433	27.4093	14.8296	42.7499	17.5522	29.8408	16.3004
110.857	26.433	35.149	15.0017	36.278	15.2222	28.573	16.1746
106.471	26.556	22.0828	16.0301	45.9727	20.9675	31.9445	17.7661
107.981	26.567	25.6546	17.1356	40.1404	19.7579	34.2051	18.6826
114.162	26.582	27.4126	11.1652	47.6237	14.0776	24.9638	14.15
118.817	26.6321	32.9643	8.75163	37.2623	9.01819	29.7734	12.3784
118.182	26.637	32.0525	9.46993	51.0129	10.8993	16.9346	11.3675
118.182	26.637	29.4729	10.9192	49.3058	12.6154	21.2212	13.1637
110.642	26.697	27.6848	13.8062	43.3011	16.3115	29.0141	15.7471
110.632	26.727	20.1789	11.2185	57.5791	16.641	22.242	14.6613
112.09	26.8	25.1251	10.9708	48.1302	12.9085	26.7447	13.7088
117.176	26.9	29.3209	16.2196	37.2975	17.3931	33.3816	16.9216
117.176	26.9	29.7987	11.5474	43.1157	12.126	27.0856	13.5059
102.93	26.908	35.2684	16.3483	32.8529	15.7401	31.8787	16.7323
100.167	27.167	29.4274	5.18664	39.9021	7.97048	30.6705	11.2019
112.888	27.218	24.7194	13.7535	46.4647	17.7173	28.8159	16.052
105.284	27.303	16.1022	11.9843	46.6826	18.0063	37.2152	18.9576
115.444	27.319	32.3025	9.20284	49.2394	10.2429	18.4581	11.4096
110.147	27.337	24.9113	15.2545	41.6822	17.872	33.4065	16.9939
117.493	27.34	30.0268	12.8004	43.2826	14.5667	26.6906	14.7424
109.685	27.443	32.4465	12.7643	42.8263	14.5536	24.7273	14.8067
118.785	27.526	28.3713	12.3039	47.3478	14.8709	24.2809	14.3487
113.855	27.623	24.5437	15.2978	43.9133	19.2956	31.543	17.2962
111.971	27.636	29.4022	14.5878	41.9604	17.0005	28.6374	16.1476
-98.2	27.667	37.7713	4.57363	54.2334	4.2397	7.99524	5.04638
-98.2	27.667	10.7657	6.38937	78.8655	8.68493	10.3688	7.75471
-98.2	27.667	7.58772	3.96215	86.2173	4.38282	6.195	4.03158
-98.2	27.667	20.6369	3.68782	73.1903	3.46894	6.17276	3.71546
108.85	27.693	27.7601	14.8	42.2989	17.571	29.941	16.3719
108.85	27.693	35.5274	14.7181	34.2461	14.8555	30.2264	15.5714
103.891	27.748	21.4919	15.0092	45.2108	19.3968	33.2972	17.5113
107.465	27.749	24.7281	16.5116	41.6868	19.5524	33.5852	17.7363
85.333	27.75	12.8178	8.38182	54.1529	9.94561	33.0293	13.5844
118.035	27.757	30.0554	15.1392	36.0242	15.9996	33.9204	16.611
118.035	27.757	32.1078	13.0008	43.2212	14.5968	24.6711	14.9212
118.035	27.757	34.6632	13.971	34.9159	13.6656	30.4209	15.1852
118.035	27.757	28.8191	14.3239	43.563	17.1981	27.6179	16.0764
108.614	27.94	13.2268	10.5269	61.2914	19.3415	25.4818	16.3015
108.614	27.94	31.2897	14.1552	39.3476	16.1008	29.3627	16.0333
120.699	27.994	28.9645	13.2714	39.351	14.6775	31.6845	15.3913
-16.635	28.026	3.57494	3.22434	88.1437	8.77301	8.28135	8.18945
-16.7328	28.1138	4.6007	3.93349	79.2892	12.4645	16.1101	12.8107
-16.646	28.178	32.5898	12.4775	40.2312	13.9859	27.179	14.6809
-16.499	28.185	39.782	10.1834	27.5607	12.9677	32.6572	15.2398
-16.654	28.211	35.0402	10.6905	42.6203	12.3447	22.3395	13.4738
112.936	28.2153	25.2097	16.2454	42.0114	19.3047	32.7789	17.5381
-16.5312	28.2815	20.6568	5.91992	58.8698	7.556	20.4734	9.98098
106.197	28.331	24.3155	16.5523	41.2685	19.8163	34.416	18.1492
-16.4846	28.3733	57.6204	8.7639	23.3092	7.74031	19.0705	10.8783
-16.8208	28.378	47.784	5.59128	40.0287	5.69688	12.1874	7.57664
-16.382	28.419	18.4423	10.5622	54.7238	14.6528	26.8339	14.2553
-16.473	28.453	25.1172	9.85421	46.3139	10.8078	28.5689	12.7585
110.394	28.453	30.2052	16.311	35.882	17.1165	33.9128	17.1619
110.394	28.453	35.3183	12.1342	41.7935	13.124	22.8882	13.8483
-16.193	28.542	45.4817	9.96344	26.8856	9.79987	27.6327	12.6311
103.959	28.598	35.3557	11.0449	44.3097	12.103	20.3346	13.1517
115.815	28.692	23.9723	17.0749	43.8244	21.3671	32.2033	18.3477
112.501	28.778	15.4259	5.98343	69.6194	7.91915	14.9547	9.13764
103.546	28.836	25.9178	12.5876	48.6523	16.5155	25.4299	15.2986
105.871	28.854	28.5719	12.5983	45.9341	14.8779	25.494	14.5126
105.871	28.854	31.7711	9.24473	49.6369	10.315	18.592	11.5164
109.851	29.001	30.4704	15.5141	35.8197	16.0237	33.7098	16.7389
115.796	29.06	38.2617	7.00228	47.7519	7.49972	13.9864	9.0655
115.969	29.11	36.4427	11.5346	41.3594	12.0024	22.1979	13.498
115.762	29.118	31.7077	14.3363	40.863	16.054	27.4293	15.8602
118.415	29.137	42.2668	14.1963	33.1328	13.229	24.6004	14.8219
116.019	29.184	8.30914	8.4171	68.9009	18.5387	22.7899	16.8814
117.862	29.248	25.9672	14.4208	41.8589	17.0311	32.1739	16.2605
115.101	29.256	27.687	14.2803	44.3278	17.5093	27.9852	16.4158
108.783	29.3756	6.55212	5.57817	68.936	15.5706	24.5119	16.1058
110.222	29.4002	31.5261	14.6486	34.5555	15.3311	33.9184	16.3117
96.8285	29.4204	6.37526	6.7347	36.8716	20.266	56.7531	20.9397
112.796	29.49	63.8144	12.1653	14.8532	8.35277	21.3324	12.8157
109.408	29.493	35.4264	14.5904	37.7536	15.1422	26.82	15.8256
102.12	29.502	6.76793	4.4999	56.3863	14.1037	36.8458	14.7146
96.761	29.503	7.34542	7.69989	36.7647	21.0665	55.8899	21.9896
103.312	29.513	11.1178	9.05166	50.997	17.7869	37.8852	17.0993
103.312	29.513	21.9701	15.0846	40.5055	18.8548	37.5244	18.142
101.963	29.5459	2.81013	2.6825	7.26426	7.15375	89.9256	7.58951
101.999	29.5767	0.60271	0.53864	1.5258	1.40473	97.8715	1.48826
116.021	29.579	24.9285	15.9546	40.6013	19.1383	34.4703	17.9936
103.485	29.601	34.8547	14.9382	37.0961	15.2931	28.0492	15.8399
103.485	29.601	29.9999	15.3747	38.9089	17.0472	31.0913	16.571
103.485	29.601	40.5523	10.4195	39.1651	10.1766	20.2827	12.4703
103.485	29.601	34.5871	12.3212	35.3776	12.2229	30.0353	14.1692
103.485	29.601	23.0219	13.96	46.6464	18.3504	30.3317	16.4757
102.089	29.6081	1.20166	1.05137	21.4268	9.18048	77.3716	9.00088
102.153	29.619	7.08527	6.92998	50.2701	19.7298	42.6446	19.4537
106.683	29.633	52.1233	19.4659	20.0714	13.398	27.8053	16.7184
108.741	29.648	18.2052	5.92621	70.1268	7.40052	11.6679	7.78772
117.754	29.834	37.5233	12.4363	40.1136	13.121	22.3631	14.2695
102.235	29.914	44.8488	14.0561	31.2115	12.9204	23.9397	15.0547
102.758	30.067	24.7606	13.3468	40.7288	15.1352	34.5106	16.0206
117.042	30.103	27.1575	15.4088	40.8133	18.1554	32.0292	16.9439
118.115	30.139	22.8874	10.3947	51.8907	14.8294	25.2218	14.1886
118.115	30.139	25.9068	13.2993	42.1303	16.1917	31.9629	15.8087
118.115	30.139	24.9159	10.1486	49.4818	13.6625	25.6023	13.737
111.535	30.141	25.315	14.3773	38.9916	15.8647	35.6935	17.3783
119.218	30.163	23.2975	14.816	45.6969	19.571	31.0056	17.1704
118.176	30.168	24.8845	16.3971	39.9526	19.0584	35.163	18.2253
117.483	30.189	46.0238	14.4868	31.0869	12.5523	22.8893	14.7791
-82.367	30.233	62.6474	9.79743	24.0326	8.34495	13.32	9.2444
-82.367	30.233	58.8747	5.70466	32.4432	5.37031	8.68209	5.46722
109.488	30.272	33.6873	14.1774	39.4156	15.3718	26.897	15.9103
109.488	30.272	33.3086	14.2883	39.6956	15.5214	26.9958	15.7981
109.488	30.272	32.4826	13.5989	33.3551	14.0498	34.1623	16.0809
109.488	30.272	23.3647	15.1647	46.3741	19.9803	30.2612	17.0687
120.155	30.274	41.8916	9.59194	38.1765	9.55777	19.9319	11.7338
107.953	30.288	22.7082	11.761	43.2508	13.1705	34.041	14.9026
119.4	30.337	50.183	15.9333	22.6188	13.1351	27.1982	15.5618
101.53	30.368	2.18757	2.12592	32.5942	22.1672	65.2182	22.2655
117.82	30.479	12.3494	11.5098	56.425	21.028	31.2256	18.3895
108.711	30.5747	27.8319	13.9021	45.3074	17.3865	26.8607	15.9639
90.926	30.713	11.4759	11.3561	32.0553	19.3633	56.4687	21.4634
90.987	30.774	8.3669	9.17981	28.3337	19.531	63.2994	21.7202
91.069	30.823	6.96591	7.45582	26.6798	18.9318	66.3543	20.539
102.967	30.85	18.2137	10.088	57.4758	16.4258	24.3105	14.7223
103.647	30.988	45.5672	11.5461	32.9781	10.9179	21.4547	13.0581
110.341	31.042	32.0728	14.0112	36.592	14.8113	31.3351	15.5525
121.183	31.067	36.0898	13.8978	38.5171	14.7554	25.3931	15.2999
117.65	31.453	75.0237	11.9133	9.9284	6.98157	15.0479	11.2795
120.356	31.601	23.1245	12.4828	51.1052	17.6233	25.7702	15.5469
117.308	31.6938	2.96678	2.95003	89.1623	8.90645	7.87089	8.26363
110.68	31.743	22.997	16.2865	42.5629	20.1051	34.4401	18.0866
110.68	31.743	26.6933	15.5361	39.2199	17.8305	34.0868	17.1519
118.846	32.07	28.3028	14.6248	42.2146	17.2809	29.4826	16.347
77.193	32.2993	29.263	17.5624	34.5172	18.2873	36.2197	18.5895
-3.957	32.894	21.4209	4.16627	70.239	4.51903	8.34013	5.19333
111.391	32.941	14.124	9.64309	55.423	15.6625	30.453	15.0633
111.533	32.969	8.49211	9.0333	68.3805	20.1816	23.1274	17.4201
-4.09869	33.0027	15.9811	3.88127	71.4497	5.17141	12.5691	7.09517
-3.962	33.025	35.3478	5.61246	46.0445	6.25026	18.6077	8.84228
107.138	33.063	83.3198	8.11346	6.25248	4.65709	10.4277	8.11395
106.99	33.072	87.945	7.21661	4.40914	3.74022	7.64582	6.7123
107.16	33.078	71.1168	12.5317	11.0552	7.63325	17.828	12.3956
111.469	33.084	44.1635	11.0254	29.7014	11.0691	26.1351	13.3895
-4.58976	33.1663	0.7315	0.65752	96.8075	2.50368	2.46102	2.40962
-4.405	33.182	38.851	5.69421	46.3372	7.35461	14.8118	8.93994
96.5643	33.1997	3.45859	3.4716	19.1798	16.3383	77.3616	16.8673
96.506	33.212	8.04585	8.17095	31.9569	19.2666	59.9973	20.4063
-2.73479	33.2473	57.0585	3.35037	35.0029	3.78756	7.93861	4.82632
-3.79	33.4123	26.9209	5.81965	47.7753	7.99835	25.3038	10.5375
102.962	33.797	12.0512	11.2272	38.5708	19.7622	49.378	20.4712
102.91	33.8865	5.08665	5.23711	33.6119	20.2566	61.3014	20.6438
117.194	34.752	48.308	14.3266	22.9425	12.5434	28.7495	15.1378
97.492	34.862	21.3674	15.7551	33.7486	18.2085	44.884	20.1162
116.996	34.874	14.0499	11.0417	52.0749	17.4302	33.8752	16.9537
-115.639	34.8937	49.2979	3.24928	44.0826	3.08646	6.6195	3.62086
-114.407	34.965	37.6345	14.9377	36.548	14.5695	25.8175	15.5926
-114.407	34.965	41.6616	15.7374	32.5201	13.8605	25.8183	15.4953
-114.407	34.965	68.3414	5.30901	23.1866	4.95884	8.47203	5.19942
-114.407	34.965	60.5293	4.86591	31.4925	4.57328	7.97814	4.84469
-114.407	34.965	54.8791	1.8955	39.3009	1.78391	5.81998	2.06684
-114.407	34.965	50.8487	4.92373	40.8199	4.53807	8.3314	5.1385
-114.407	34.965	63.3272	1.67747	30.5712	1.5845	6.10159	1.91802
-114.407	34.965	61.2169	5.00093	30.6259	4.58287	8.1572	4.97714
-114.407	34.965	58.3592	4.88223	33.8777	4.5717	7.76308	4.65422
-114.407	34.965	53.1165	5.6197	38.5145	5.23364	8.36904	5.23653
-114.407	34.965	65.7213	5.15598	26.2012	4.86256	8.07745	4.88481
-114.407	34.965	49.186	1.91197	45.1334	1.81949	5.68067	2.07083
-114.407	34.965	54.8554	4.47986	37.8236	4.31324	7.32104	4.30814
-114.407	34.965	52.3021	1.86834	41.9212	1.80337	5.77668	1.99977
-114.407	34.965	47.5026	3.14064	46.1169	3.00142	6.38045	3.36835
-114.407	34.965	59.7002	4.99163	32.2722	4.61356	8.02762	4.8059
-114.407	34.965	59.0587	5.39951	32.0675	4.97915	8.87378	5.5388
-114.407	34.965	58.0882	5.37672	33.4542	4.83973	8.45758	5.25324
-114.407	34.965	60.0004	5.428	31.335	4.94813	8.66453	5.41449
-114.407	34.965	63.1983	5.71654	27.8594	5.13011	8.94232	5.6977
-114.407	34.965	57.5784	5.10067	34.2863	4.72371	8.13536	5.00377
-114.407	34.965	45.7322	2.35625	48.4855	2.31141	5.78225	2.58625
-114.407	34.965	65.0809	5.35973	26.3525	5.01134	8.56657	5.30533
-114.407	34.965	60.061	4.80126	32.186	4.55008	7.75301	4.60918
-114.407	34.965	57.7455	2.09909	36.3466	1.97357	5.90782	2.2397
-114.407	34.965	56.1243	1.93206	37.9781	1.84354	5.89751	2.15222
-114.407	34.965	60.1301	4.21927	32.672	3.98843	7.19794	4.11213
-114.407	34.965	65.674	7.03923	23.9459	6.26104	10.3802	6.84754
-115.647	34.9705	40.3503	10.6419	27.6379	10.7438	32.0118	13.734
97.613	34.973	18.7094	14.6327	33.278	18.4002	48.0126	20.5298
-79	35	48.306	6.91072	40.0996	7.21824	11.5944	8.14055
116.658	35.055	66.6273	13.2036	15.4691	9.23393	17.9036	12.6763
97.743	35.082	24.6063	16.4296	33.861	18.2349	41.5327	19.4131
-103.813	35.1137	58.8227	5.35992	32.5716	5.04354	8.60571	5.44775
-112.267	35.15	32.8806	4.93568	56.7588	6.77103	10.3607	6.61063
135.43	35.18	13.6704	3.96707	78.1118	4.76946	8.21785	4.82314
136.333	35.2	54.1198	8.93194	28.3496	9.40352	17.5307	11.2977
136.083	35.2	46.5963	2.86181	45.8729	3.4917	7.53086	4.35798
-111.62	35.2002	4.20183	2.65422	53.2603	14.8184	42.5379	15.4787
-106.11	35.3115	60.5706	4.93857	31.3645	4.56887	8.06489	4.78285
-111.69	35.35	1.0605	0.81757	86.6501	4.00833	12.2894	4.00464
-111.783	35.3925	18.5658	15.0602	43.7091	20.6714	37.7251	19.4016
-116.325	35.778	35.6751	12.8071	42.8579	13.559	21.467	14.1455
-116.325	35.778	43.5404	7.19583	45.3848	6.93752	11.0748	7.57816
-116.325	35.778	42.1129	7.54551	46.4127	7.63254	11.4744	8.05582
-116.325	35.778	42.8133	6.03263	47.6256	6.01378	9.56103	6.36376
-116.325	35.778	48.8491	3.38743	44.7304	3.20508	6.42043	3.45124
-116.325	35.778	50.0304	5.43085	41.4398	5.26512	8.52975	5.38728
-116.325	35.778	47.3118	4.12808	45.6625	4.07799	7.02564	4.09714
-116.325	35.778	39.974	4.84372	51.5986	4.84896	8.42736	5.3161
-116.325	35.778	42.0618	4.97559	49.2204	5.00013	8.71776	5.59355
-116.325	35.778	33.0769	5.72284	56.1133	5.91068	10.8098	7.05172
-116.325	35.778	43.9346	5.25943	47.7291	5.13172	8.33632	5.34226
-116.325	35.778	41.5124	5.13159	50.0654	5.17666	8.4222	5.40708
-116.325	35.778	38.3039	5.98338	52.5982	6.09372	9.09797	6.20257
-116.325	35.778	44.0641	5.10071	47.8045	4.97892	8.13142	5.1739
-116.325	35.778	27.2384	6.78368	62.3083	7.33557	10.4534	7.26413
-116.325	35.778	35.3711	5.95929	55.2208	6.09217	9.40816	6.31095
-116.325	35.778	40.8397	5.70304	50.406	5.77526	8.7543	5.71073
-116.325	35.778	38.2602	5.35432	53.642	5.48285	8.0978	5.29889
-116.325	35.778	9.07943	3.28126	83.8792	3.40318	7.04135	4.38138
-116.325	35.778	46.1955	2.10423	48.0712	2.06167	5.73334	2.3003
-116.325	35.778	40.234	2.094	54.1675	2.06324	5.59848	2.25725
-116.325	35.778	39.186	6.46268	50.9736	6.60713	9.84035	6.62525
-116.325	35.778	45.6289	3.18164	48.0189	3.14553	6.35216	3.33288
-116.502	35.916	18.8635	5.21492	73.2175	5.40592	7.91895	5.14854
-116.502	35.916	34.2159	2.60618	60.051	2.56792	5.73307	2.69157
-116.502	35.916	38.3856	1.09146	56.1643	1.08976	5.45013	1.16229
-116.502	35.916	42.4739	2.5952	51.6329	2.6	5.89322	2.67718
-116.502	35.916	35.4084	2.54984	58.8977	2.55843	5.69387	2.61174
-116.502	35.916	33.9593	2.69639	60.2326	2.65831	5.80812	2.8145
-116.502	35.916	41.8391	6.89072	47.5786	6.9702	10.5823	7.24644
-116.502	35.916	34.8747	1.30338	59.7384	1.28582	5.38689	1.38669
-116.502	35.916	44.5751	4.26635	48.2812	4.29032	7.14375	4.18856
-116.502	35.916	25.6281	1.46256	69.1648	1.46658	5.20715	1.5866
-116.502	35.916	19.333	2.31142	75.3817	2.28718	5.28531	2.46045
-116.502	35.916	37.6132	3.94089	55.8015	3.97126	6.58533	3.78051
-116.502	35.916	43.2558	3.60045	50.2455	3.56595	6.49871	3.51952
-116.502	35.916	43.2511	3.78958	50.1223	3.74164	6.62666	3.65583
-116.502	35.916	41.4398	3.54099	52.17	3.56492	6.39021	3.49895
-116.502	35.916	41.4716	3.54021	52.1352	3.56112	6.39318	3.48682
-116.502	35.916	34.2662	3.62676	59.4614	3.63635	6.27235	3.50692
-116.502	35.916	32.1638	2.03801	62.4249	2.01994	5.41131	2.11479
-116.502	35.916	40.8467	3.57631	52.7865	3.55281	6.36672	3.42878
-116.502	35.916	42.0433	4.17622	50.9862	4.23417	6.97051	4.10321
-116.502	35.916	35.6078	3.65771	58.0208	3.62111	6.37136	3.49586
-116.502	35.916	33.0745	3.69399	60.4352	3.71404	6.49029	3.57467
-116.502	35.916	38.6758	3.75034	54.7172	3.85086	6.60707	3.71335
-116.502	35.916	43.6829	2.94538	50.3412	2.93813	5.97592	2.91464
-116.502	35.916	30.0407	1.98678	64.5335	1.95943	5.42581	2.17669
-116.502	35.916	31.6657	3.77801	61.9566	3.7771	6.37774	3.58943
-79.102	35.979	37.6356	10.1884	42.7976	11.3134	19.5668	12.6036
-79.102	35.979	37.5609	10.2368	42.736	11.502	19.7031	12.7692
-79.102	35.979	37.7579	10.123	42.7247	11.3686	19.5174	12.5565
-118	36.05	14.0868	6.24445	53.2097	11.8276	32.7034	12.8636
-118	36.05	27.3047	17.1437	36.975	18.7422	35.7203	18.5195
109.533	36.417	42.6386	8.22609	31.7551	10.8623	25.6063	12.6941
-118.793	36.5153	64.5172	4.32392	25.4615	4.98784	10.0213	6.33275
-5.575	36.532	43.0958	10.4921	28.8196	10.6298	28.0846	13.141
-79.167	36.617	42.8979	6.0873	44.5457	6.98128	12.5564	8.10778
-121.694	36.627	12.1179	4.74044	71.0392	7.17181	16.843	9.09118
-121.694	36.627	3.12037	2.37784	90.0886	4.92514	6.79108	4.80681
-121.694	36.627	2.15318	1.79699	92.483	4.24188	5.36378	4.12356
-121.694	36.627	3.11021	2.38042	90.1316	4.92168	6.75819	4.79355
-121.694	36.627	9.38206	4.87544	70.0964	8.20468	20.5215	10.2307
-115.975	36.774	8.57682	2.65991	81.2519	3.85434	10.1713	5.71601
-108.207	36.8129	64.2408	5.34219	27.1832	5.06277	8.57599	5.38836
-3.493	36.953	1.32771	1.08371	95.3076	2.92463	3.36474	2.90033
-96.917	37.126	30.6559	14.5347	38.899	16.6644	30.4451	16.3076
-122.233	37.167	40.0505	7.98272	45.0144	9.43554	14.9352	10.2917
-122.233	37.167	39.0324	14.2355	35.4048	14.0676	25.5628	15.4117
-101.348	37.1773	27.931	13.6571	44.4834	17.1702	27.5855	16.1656
96.92	37.222	27.8081	17.1976	36.0604	18.7872	36.1315	18.7367
96.7003	37.284	23.5322	15.8813	38.5108	19.0472	37.9571	19.0274
110.849	37.404	24.5957	12.7809	39.4589	16.16	35.9454	16.3605
-122.24	37.405	28.5362	5.37756	41.4113	7.96516	30.0525	11.4811
111.028	37.4738	15.8404	7.64072	50.2067	12.7467	33.953	13.496
-103.085	37.4971	54.6821	7.59433	33.8872	7.02485	11.4307	7.79505
115.621	37.5845	67.0546	7.74821	16.9098	7.53079	16.0357	10.206
76.2857	37.641	42.0417	13.101	33.7149	13.1611	24.2434	14.8031
115.654	37.663	57.116	12.1297	22.716	10.4921	20.168	13.0512
-96.694	37.9527	28.943	17.275	36.4086	18.5824	34.6484	18.6234
-8.839	38.0155	19.4337	3.75093	73.2091	4.08296	7.35713	4.38783
-8.828	38.024	26.7508	7.20405	37.916	8.31068	35.3332	14.1696
-96.534	38.04	26.9225	15.4272	39.4218	17.9341	33.6557	17.1299
-8.81403	38.0695	44.2066	3.40037	46.2946	3.70417	9.49885	5.5136
-118.967	38.083	24.3245	16.6657	38.0636	18.6941	37.6119	18.8796
-118.967	38.083	3.30323	3.35062	58.2126	21.5744	38.4842	21.4686
-118.967	38.083	27.9366	17.5037	35.9566	18.6738	36.1068	18.8604
-122.861	38.085	5.14594	4.4441	75.5201	15.089	19.334	15.1343
-109.72	38.175	7.11209	3.66576	82.4626	6.16447	10.4253	6.54873
-1.51287	38.2024	79.8023	2.70648	13.1227	2.88997	7.07503	3.9251
-8.77632	38.2073	47.5539	3.70448	42.8477	3.87054	9.59841	5.69803
-8.77367	38.2128	70.6154	3.69363	18.421	3.75285	10.9636	6.25356
-8.77288	38.2557	64.0572	4.59956	23.146	4.60902	12.7968	7.25303
-8.77142	38.2562	54.5254	4.28593	27.3383	4.95502	18.1363	8.50276
-8.772	38.2568	81.3181	2.70177	11.4096	2.86276	7.27224	4.15257
-8.77	38.26	42.7817	6.40493	31.2054	7.04531	26.0129	10.8276
-8.77314	38.2634	54.7445	4.1227	27.4944	4.66495	17.761	8.07938
-122.981	38.4	59.4124	6.30576	30.4331	6.84163	10.1545	6.89374
-8.993	38.478	87.3376	4.60079	4.61599	3.06621	8.04638	5.31146
-8.993	38.478	78.2	5.06945	10.3211	4.49433	11.4788	6.97713
-0.383	38.5	30.0015	3.82072	62.0977	4.63287	7.90083	4.6757
-7.133	38.517	40.9879	3.49956	51.0331	3.85136	7.97902	4.8097
139.85	38.55	25.4394	14.0126	44.1739	18.1509	30.3867	16.3365
139.877	38.557	21.0636	11.9754	50.5323	18.1462	28.4041	15.8712
100.283	38.567	13.3565	8.7891	43.0874	18.9862	43.5561	16.3931
-97.699	38.598	24.4672	14.378	38.021	16.7975	37.5118	18.7852
-0.8	38.6	85.0214	6.55458	6.51399	4.54992	8.46464	6.20449
-106.871	38.726	40.4103	7.46384	35.0161	14.7333	24.5736	13.0664
-97.7477	38.7383	39.9855	15.0411	32.6675	14.3402	27.347	15.9373
-97.7653	38.7399	18.6915	13.4269	45.0608	18.1457	36.2477	18.2162
-97.596	38.8034	17.3081	14.362	48.897	20.7866	33.7949	18.5196
-106.913	38.865	7.88837	8.03082	33.1177	17.6397	58.994	17.7563
-106.91	38.8742	2.94256	2.89746	14.6804	14.1188	82.377	14.4801
-107.002	38.8818	8.8954	6.32073	40.5148	17.9011	50.5898	15.274
-96.6543	38.9117	25.306	17.0828	39.7685	19.6358	34.9255	18.4856
-106.986	38.917	3.86845	3.52907	21.5939	14.1587	74.5376	13.9226
-106.989	38.963	4.75057	3.70692	23.009	14.929	72.2404	13.8437
-106.988	38.9732	16.1022	6.2292	40.7466	20.5515	43.1512	15.5097
-95.3797	38.982	27.3018	17.2268	38.1172	18.9956	34.5809	18.5113
-96.7157	38.9843	26.5675	15.8739	38.6212	17.8608	34.8114	17.5132
-106.944	38.994	49.2426	6.26883	29.1159	16.0338	21.6415	12.3437
-107.068	39.0275	7.41717	5.21397	44.2383	15.628	48.3445	12.7273
-107.066	39.0296	5.99269	4.00684	28.9299	15.458	65.0774	12.6023
-79.669	39.044	1.87774	1.78101	88.1177	10.3561	10.0045	10.1833
-79.6875	39.06	1.01005	0.85931	94.8932	3.72131	4.09675	3.70134
-96.8745	39.0797	22.6667	15.207	41.6397	18.7058	35.6936	18.1227
-79.683	39.083	5.79778	4.95572	75.1499	15.7405	19.0524	14.4645
-79.683	39.083	3.75529	2.82988	84.7916	8.02418	11.4531	7.86633
-96.5707	39.0893	36.649	13.8518	37.4786	14.6666	25.8723	15.5834
-96.5772	39.0898	31.8047	15.2657	32.949	15.8469	35.2463	17.2132
-96.9405	39.0917	39.455	14.2155	31.7097	14.0975	28.8353	15.7417
-96.5757	39.095	25.5921	13.5151	37.5595	15.3801	36.8484	17.1646
-96.558	39.0955	26.9842	13.5595	41.9096	16.4093	31.1062	15.8377
-96.58	39.0957	29.7426	13.7902	41.5081	16.6332	28.7493	16.0452
-96.605	39.103	26.0388	5.28775	36.1932	9.64802	37.7679	14.2766
-78.1	39.15	38.1903	3.11494	53.876	4.23316	7.93375	4.55325
-78.1	39.15	31.0218	3.34273	51.1911	6.06154	17.7871	8.12445
-78.1	39.15	25.5763	5.154	51.6242	8.33706	22.7995	10.3158
-96.5813	39.1925	21.0731	12.4021	46.0026	16.7023	32.9244	15.8714
-96.4167	39.193	21.7901	14.5134	47.1971	20.1326	31.0128	17.0371
-96.665	39.1987	40.8504	15.7682	30.6289	14.6431	28.5207	16.1701
-96.5807	39.2067	23.7855	16.4256	40.8622	19.5329	35.3523	18.6273
-96.647	39.257	26.0729	16.981	38.7456	18.9966	35.1815	18.6106
-96.6953	39.2807	41.616	11.4581	33.9414	12.4277	24.4426	14.2213
-105.941	39.334	31.4927	13.7755	33.9484	17.6421	34.5588	16.4763
-97.6747	39.4637	24.5672	13.6691	45.246	18.5505	30.1868	16.5506
-97.6343	39.467	27.0389	17.1282	38.0126	19.1706	34.9484	18.4015
-97.6933	39.489	26.4119	16.4566	38.057	18.5867	35.5311	18.2799
-105.833	39.517	0.23015	0.2226	0.68666	0.62539	99.0832	0.66651
-86.683	39.533	56.1955	8.12855	26.2942	9.07916	17.5103	11.1556
-78.52	39.545	31.1775	9.40118	49.3989	12.7634	19.4235	12.6057
-79.998	39.547	2.38301	2.05705	88.1418	8.25039	9.47515	8.15037
-79.149	39.5913	37.538	8.16667	41.7381	11.3596	20.7239	12.3246
-79.1422	39.5962	36.6163	10.3356	39.8546	13.2006	23.5291	13.8817
-78.4911	39.5982	16.9739	2.73541	74.5327	4.12977	8.49337	4.59714
-78.4236	39.6305	14.8678	2.37472	77.1188	3.43527	8.01343	3.73631
-78.473	39.6657	24.8188	1.52527	67.7924	2.17445	7.38879	2.29944
-78.4108	39.6672	37.9747	9.46549	42.235	11.5979	19.7903	12.5408
-78.4892	39.6747	31.7797	8.55167	45.7483	11.935	22.472	12.5109
-97.0746	39.7834	41.4847	15.6772	26.123	15.2841	32.3924	17.1369
-97.104	39.784	17.1232	12.909	51.6129	20.4859	31.2639	17.3615
115.6	39.8	19.111	14.3602	40.8425	19.2761	40.0465	19.4779
-105.783	39.813	32.3014	10.4878	36.4202	16.7059	31.2785	14.3015
-105.829	39.8955	31.6412	9.30472	33.7569	17.0134	34.602	14.4305
115.543	39.9035	14.9537	11.8999	43.8991	19.7717	41.1472	20.2182
-105.593	39.943	26.5685	11.0176	39.4034	17.792	34.0281	14.7874
115.468	40.0166	14.9016	3.58258	37.2643	17.4048	47.8341	18.2402
-105.728	40.038	61.2991	20.6109	21.083	15.6544	17.6178	14.573
-105.583	40.05	0.58468	0.51873	13.2682	4.63679	86.1471	4.52014
-105.912	40.0532	18.2121	6.13277	39.9409	18.0578	41.847	15.1671
116.325	40.0923	12.6633	11.9658	53.681	20.7797	33.6557	18.6482
97.265	40.139	11.0486	11.1552	50.0449	20.3404	38.9065	19.2526
116.225	40.186	16.1577	14.0374	50.2415	21.4383	33.6009	18.525
-3.205	40.288	59.0373	2.75334	33.4427	3.64889	7.52	4.32575
-105.781	40.316	46.8413	14.1681	28.557	16.1871	24.6017	14.9874
93.7487	40.34	25.9813	16.6539	39.0087	19.0398	35.0099	18.4799
-103.201	40.394	43.5743	10.446	35.2895	11.9649	21.1362	13.4613
-123.348	40.4055	1.60953	1.39491	91.0426	6.96867	7.34783	6.92185
115.828	40.4204	63.0841	6.16054	20.7062	8.33953	16.2096	10.083
-105.729	40.439	38.0475	11.1715	32.9881	16.4197	28.9644	14.6337
-75	40.517	33.9148	6.30591	42.9001	9.39193	23.1851	10.9465
-111.44	40.5215	11.2847	10.731	42.1375	20.4115	46.5778	20.6674
-111.528	40.559	17.9329	14.5893	39.0393	19.3505	43.0278	20.145
-111.761	40.599	4.48791	3.11847	82.8548	8.81231	12.6573	8.83221
-111.712	40.6126	3.50786	3.50889	56.1078	21.0753	40.3843	20.9718
-111.619	40.6153	7.18179	7.4544	50.7384	20.6305	42.0798	20.2082
-111.696	40.7032	1.70047	1.65255	81.1049	16.1133	17.1946	15.9813
105.612	40.729	7.95903	7.9877	53.4532	20.6708	38.5877	20.2502
104.881	40.794	4.67386	4.85669	57.4696	21.4965	37.8565	21.2196
108.764	40.8003	9.37174	9.22954	50.7808	20.5823	39.8474	20.062
-111.808	40.8027	5.92579	3.15513	82.8844	6.3768	11.1898	6.67253
-111.704	40.8039	5.53858	5.58287	50.0502	20.1176	44.4112	19.7406
108.709	40.886	28.9342	17.3408	35.8242	18.5826	35.2416	18.4978
-104.9	41.183	5.44285	2.58823	66.1031	10.5955	28.4541	11.6777
0.917	41.217	71.125	2.57829	21.7288	3.36205	7.14615	4.16598
1.817	41.3	44.0921	16.8079	26.1923	14.3176	29.7156	16.3081
1.9	41.3	75.8784	15.9034	8.20734	7.91227	15.9143	13.7916
-74.0108	41.426	30.4516	11.1728	42.0018	14.7291	27.5466	14.8492
-0.8	41.497	83.5549	7.37891	6.42664	4.5744	10.0185	7.53716
124.54	41.51	1.49217	1.43283	58.0352	19.4667	40.4727	19.3497
2.008	41.561	35.0534	14.1282	33.2278	14.6864	31.7188	15.7885
-111.686	41.6185	3.29431	3.26414	63.5647	21.0313	33.1409	20.7948
-111.776	41.7131	3.1895	2.98274	78.9209	14.3932	17.8896	13.8721
-99.376	41.77	58.5694	23.1758	18.8054	15.9061	22.6252	17.2807
-111.654	41.7872	4.84869	5.01447	51.604	21.6282	43.5473	21.4721
-71.617	41.791	3.55883	3.28544	73.1393	17.0684	23.3019	16.8998
-111.253	41.795	2.74503	2.7273	46.4587	21.4858	50.7963	21.504
107.536	41.8114	4.58626	4.73265	44.1007	22.0946	51.3131	22.225
124.9	41.85	14.1742	11.3021	48.2012	20.0453	37.6246	17.5252
-111.657	41.8864	3.32157	3.21503	45.8073	22.5998	50.8711	22.5753
108.711	41.915	27.7336	17.3352	35.6858	18.3611	36.5806	18.8819
-74.3533	41.933	3.13389	2.89909	73.9137	15.9712	22.9524	15.2752
102.345	41.964	11.8114	9.12177	59.4224	19.2714	28.7662	16.6072
-111.72	41.974	4.06475	3.90948	61.9523	18.6544	33.983	17.9014
-74.502	41.994	3.33376	3.45905	62.4024	19.3296	34.2638	18.6732
116.283	42.003	1.62904	1.46988	17.2437	11.5248	81.1273	11.4016
116.283	42.033	8.26455	8.29873	43.4462	18.4545	48.2892	17.3856
116.283	42.033	11.1606	7.83258	52.2237	18.7024	36.6157	15.976
116.283	42.033	13.6828	8.50831	51.7011	18.5163	34.6162	15.5152
128.067	42.05	16.7469	13.5863	32.4161	18.6727	50.837	20.4166
-101.438	42.0776	32.2736	11.0348	33.3637	14.3067	34.3628	15.4329
-92.4884	42.1056	41.0932	9.45013	35.674	12.2551	23.2328	13.534
-74.2117	42.184	3.04129	2.99929	66.86	19.1209	30.0987	18.4178
-90.266	42.19	48.9684	15.2635	22.6485	14.0952	28.3831	16.0265
143.02	42.27	21.6292	13.905	43.0665	19.0015	35.3043	17.1365
-74.118	42.296	13.4548	11.4319	50.4936	20.3718	36.0516	17.8964
-8.02	42.33	6.22048	4.28698	82.4065	8.71987	11.373	8.28217
143.18	42.38	28.2648	13.7459	39.0008	17.1478	32.7344	16.5582
128.1	42.4	20.5289	15.7516	37.6925	19.2799	41.7786	20.0738
109.805	42.415	22.0401	16.0707	39.0218	19.2036	38.9381	19.4448
86.232	42.429	18.9	14.9987	43.8175	19.9376	37.2824	18.746
110.295	42.624	8.85595	9.07975	46.3852	20.9108	44.7588	20.9038
84.1916	42.7205	4.94877	5.32828	14.2143	13.5729	80.8369	14.9755
86.34	42.806	5.56504	5.53183	49.3402	21.3825	45.0948	21.5162
118.483	42.875	27.4503	9.09846	44.0462	15.7902	28.5035	14.0012
83.7115	42.8865	4.4768	4.7197	12.4999	12.4815	83.0233	13.7158
-72.283	42.9	14.2472	4.48837	72.3382	8.12273	13.4146	7.99736
-72.283	42.9	19.0488	4.53779	67.9533	8.04725	12.9979	7.88681
86.5179	42.9018	3.18652	3.10175	36.7239	21.7316	60.0896	21.8544
110.824	42.932	5.1018	5.22942	49.3921	21.6918	45.5061	21.6225
-89.5863	42.948	29.9525	12.5555	41.1144	16.3741	28.9331	15.7596
86.7157	42.9917	14.1388	12.3567	34.9858	18.868	50.8753	20.409
129.918	43.0043	17.384	4.64277	50.4292	12.857	32.1869	12.2866
-89.4177	43.0294	6.60992	5.15037	70.9717	15.6109	22.4183	14.3792
-89.505	43.035	19.7283	15.3375	43.2436	20.4053	37.0281	18.4419
86.7779	43.0366	15.4679	13.473	32.4781	18.9393	52.054	21.2098
-89.4303	43.0399	7.24172	6.60261	63.0751	19.0365	29.6832	17.2145
-89.431	43.0402	5.18953	4.14348	72.0481	15.1517	22.7624	14.2338
-89.4367	43.0759	11.7939	7.38256	64.8085	16.0344	23.3976	14.2725
-89.4855	43.0775	25.4375	11.6013	44.888	16.9145	29.6745	15.5709
-4.78	43.082	5.07528	4.62032	68.8589	18.0748	26.0658	16.7375
-89.4878	43.087	21.4633	10.3293	50.3579	16.6579	28.1788	14.9026
-89.4235	43.0875	14.0394	5.1152	70.6423	9.82756	15.3183	9.39325
-89.4243	43.0879	15.6467	5.38966	68.8526	10.2759	15.5007	9.60636
-89.524	43.092	15.6778	12.4403	49.4125	20.1227	34.9096	17.5163
86.8226	43.1037	2.03355	1.94835	4.70226	4.60794	93.2642	4.99339
2.75	43.117	7.06117	6.2135	58.3552	18.6984	34.5837	17.1328
-73.033	43.117	58.6732	19.455	15.6419	12.7351	25.685	16.7748
130.998	43.118	6.94998	4.34784	62.3023	15.419	30.7477	13.8933
87.006	43.126	7.53422	7.01687	22.9979	16.092	69.4678	16.6546
92.813	43.127	25.4304	17.081	38.0764	18.988	36.4932	18.641
87.119	43.1405	19.5321	15.3962	32.9149	18.489	47.553	20.929
-7.75	43.16	9.22336	4.64114	79.9676	7.07904	10.809	6.97874
87.1298	43.1847	4.52872	4.38353	18.4134	15.5066	77.0579	16.1216
117.762	43.19	6.23047	5.23249	52.7054	17.5508	41.0641	15.7618
-4.961	43.195	44.4352	7.75492	39.9384	9.67914	15.6264	10.6023
-90.059	43.199	36.1864	11.9096	35.7369	14.431	28.0767	14.9688
-4.801	43.204	14.2847	7.1724	65.6844	13.9149	20.031	12.7084
-4.8605	43.2111	20.1573	3.56901	51.2219	9.42441	28.6208	11.6404
-4.71307	43.2238	16.5359	4.73235	56.0859	10.5157	27.3783	11.7269
117.236	43.224	4.34162	4.15065	32.9822	17.8583	62.6762	17.6245
-4.9985	43.2315	23.7037	5.25214	64.299	7.89916	11.9973	7.70763
128.643	43.25	22.5276	9.33832	37.1095	17.9532	40.3629	16.8261
-5.008	43.262	36.9786	9.43796	41.5739	10.9733	21.4475	12.5992
-4.984	43.2751	22.0531	4.17185	62.3685	6.35912	15.5783	8.22345
116.807	43.278	10.4938	10.2297	38.4126	19.8761	51.0936	20.6887
-109.874	43.2878	17.0071	14.7253	35.776	19.0354	47.2169	20.9781
-123.586	43.2921	45.7288	3.35014	34.5299	6.77968	19.7413	8.99738
128.805	43.3036	2.97964	2.69366	36.3931	18.1428	60.6273	17.863
87.1462	43.3099	11.6807	11.1534	32.9616	18.9424	55.3578	20.7084
-103.648	43.3255	18.4611	12.4157	48.94	19.3762	32.5989	16.7547
144.02	43.37	20.3093	13.4391	44.185	19.3526	35.5057	17.0866
111.964	43.382	8.08226	8.23216	42.2497	20.5002	49.6681	20.9958
125.633	43.3863	7.98761	5.37024	48.1304	16.8867	43.882	15.7601
87.245	43.403	8.77806	9.00779	33.8103	19.6346	57.4116	20.8639
-89.7803	43.4067	22.9152	6.91339	54.7587	13.0623	22.3261	12.4806
-5.271	43.421	37.9986	5.23919	51.7474	6.40246	10.254	6.60406
-72.45	43.433	10.7283	5.82313	66.6929	14.4852	22.5788	13.0663
-72.45	43.433	4.56589	4.47067	57.8148	18.8226	37.6193	17.8154
-72.45	43.433	14.257	12.7814	42.2603	19.7982	43.4827	19.9901
41.693	43.447	14.7012	2.85437	44.5073	14.5261	40.7915	13.2584
41.693	43.447	27.9443	2.92192	33.7896	15.2449	38.2661	13.9606
41.693	43.447	29.1542	2.95107	29.6555	17.5587	41.1903	16.2898
41.693	43.448	7.75765	3.42488	42.7331	19.4461	49.5093	17.9623
41.683	43.45	6.03053	5.02604	42.0891	18.3762	51.8804	17.6283
87.2512	43.4745	6.79375	7.15154	36.0714	20.0295	57.1349	20.7881
117	43.5	1.3353	1.25793	8.08419	8.55371	90.5805	8.66783
116.676	43.554	4.07358	4.09211	34.2864	17.3828	61.6401	17.134
-123.78	43.5655	44.3554	3.71264	33.1422	7.68286	22.5024	10.1303
120.432	43.6195	8.0234	7.51907	47.3234	20.9223	44.6532	20.9873
-73.9843	43.624	24.182	16.7097	37.622	19.2404	38.196	19.2962
112.167	43.632	12.4571	11.8668	42.0083	19.9332	45.5346	20.4711
116.7	43.633	1.51694	1.36229	34.4486	9.23766	64.0344	8.86698
-89.7915	43.6515	31.2433	10.7616	42.6141	14.9949	26.1426	14.6712
-89.7918	43.6519	24.7642	8.10666	51.5632	13.9472	23.6726	13.0265
-110.822	43.661	22.8116	16.2193	35.7982	18.7026	41.3902	19.6721
112.109	43.6783	2.63212	2.57158	42.9802	21.273	54.3877	21.2607
-74.033	43.683	2.04738	1.97706	43.239	22.3205	54.7136	22.3265
-74.033	43.683	2.09085	2.01863	47.2398	19.9032	50.6693	19.7701
-88.1173	43.6927	34.3018	12.5478	38.7239	15.2428	26.9744	15.3442
116.635	43.695	15.0658	12.9065	38.3745	19.3304	46.5597	20.2647
112.921	43.707	4.35016	4.39541	38.4268	21.0204	57.223	21.2158
-73.9828	43.7118	20.8228	15.6804	38.6591	19.1814	40.5181	19.7213
116.684	43.731	4.4131	4.52334	32.8606	20.6134	62.7263	21.0709
127.033	43.735	20.0109	6.95555	39.3701	16.4676	40.619	15.3816
119.12	43.757	7.18158	6.46612	43.5382	18.5672	49.2802	18.1857
-123.235	43.7758	53.1128	3.37372	30.0915	6.19267	16.7957	8.23434
-74.5943	43.8005	57.5577	14.0124	22.2149	13.3671	20.2275	14.0826
113.358	43.802	18.4792	14.9121	39.0558	19.4532	42.465	20.0038
125.683	43.809	25.5547	8.89835	37.6723	15.1562	36.773	14.8741
113.83	43.833	17.747	14.4581	38.743	19.6441	43.5099	20.1989
114.086	43.85	1.57518	1.48437	14.8386	13.8638	83.5862	13.9913
-85.967	43.867	15.2934	4.80971	45.2277	12.2537	39.479	13.5337
117.766	43.8982	2.76628	2.65713	39.1106	17.6096	58.1231	17.2653
115.321	43.899	3.9305	3.60908	34.5696	16.626	61.4999	16.0233
-71.609	43.9081	2.38894	2.10327	68.7772	15.4743	28.8338	15.1718
-74.036	43.913	21.1008	15.3992	39.2649	18.9643	39.6343	18.5385
-123.351	43.916	45.3095	11.0063	34.1588	11.9508	20.5317	13.4927
-71.3897	43.9259	3.06353	3.088	44.5889	21.0636	52.3475	21.0272
115.702	43.926	3.46665	3.54021	25.6014	18.5549	70.932	18.9965
-71.75	43.933	3.88513	3.55635	58.9198	17.516	37.195	16.6898
-71.75	43.933	3.71444	3.29145	67.9947	16.3747	28.2908	15.4642
-71.75	43.933	3.45908	3.30853	59.3462	18.0164	37.1948	17.2412
-71.75	43.933	7.52967	7.46288	52.3049	19.4811	40.1654	17.9773
-71.75	43.933	3.25236	3.24084	56.8942	17.9681	39.8534	17.245
-71.75	43.933	4.35459	4.63726	47.3195	19.6215	48.3259	19.3836
-71.75	43.933	3.83484	3.94935	48.5751	19.1339	47.5901	18.8231
114.612	43.937	12.7826	12.0396	36.5374	19.9764	50.68	21.3829
-110.437	43.9373	15.1409	12.8986	39.8746	18.7434	44.9845	17.724
-71.341	43.938	3.1217	3.05712	47.9507	17.9546	48.9276	17.5976
-71.702	43.946	27.0816	7.66831	45.8261	14.6857	27.0922	13.3078
-71.721	43.947	15.1463	13.4812	42.099	19.591	42.7547	19.0907
-71.478	43.966	22.4845	16.655	37.7109	18.9946	39.8046	19.5252
-71.387	43.979	26.0401	12.7671	37.0425	17.3128	36.9174	16.3988
-73.7558	43.9834	21.7273	15.6941	38.5482	19.2925	39.7245	19.4457
-71.3166	43.984	9.20373	7.31654	53.0068	18.8629	37.7894	16.8554
-74.2704	43.991	45.8953	7.16383	33.654	12.7189	20.4506	12.5745
-82.8307	43.998	34.9297	16.9347	31.4271	17.5226	33.6431	18.0801
-71.8975	44.0105	11.9482	11.4809	44.5502	20.1338	43.5016	19.8653
-71.817	44.017	12.0787	9.70984	52.4608	19.7709	35.4605	17.3434
-71.817	44.017	3.78803	3.47891	57.0298	18.0727	39.1822	17.7048
-71.817	44.017	1.58757	1.45424	76.5443	14.7573	21.8681	14.5085
-71.617	44.033	4.62565	4.46351	55.2964	18.0567	40.0779	17.0558
-71.617	44.033	1.42312	1.28517	59.7436	15.9611	38.8333	15.8153
-71.303	44.0713	10.7623	10.7262	41.494	19.9268	47.7437	20.2644
115.82	44.08	2.83368	2.50796	31.047	14.9035	66.1193	14.371
115.82	44.08	1.10492	0.98942	7.67093	7.46661	91.2241	7.53053
115.82	44.08	1.54453	1.35774	17.5037	10.105	80.9518	9.86709
116.694	44.0862	2.55747	2.21785	47.7756	12.2709	49.6669	11.6678
-80.7093	44.0937	34.0472	16.097	32.2073	17.1498	33.7455	17.5666
104.231	44.0954	2.86264	2.80066	22.7982	17.3845	74.3392	17.6041
-84.4053	44.0977	51.4477	19.6608	22.7334	15.6824	25.819	17.0543
-71.483	44.1	2.42868	2.09364	72.4881	14.215	25.0832	13.6852
-71.483	44.1	3.7459	2.82275	72.4416	13.4198	23.8125	12.664
-81.703	44.1115	14.927	11.971	50.0536	20.0716	35.0194	17.401
-71.685	44.1287	8.77447	7.45882	56.3558	19.301	34.8698	17.2246
-71.6883	44.1579	1.81949	1.7554	69.6643	19.1191	28.5162	18.94
-73.0182	44.1635	21.4151	15.9854	40.2958	19.7586	38.2891	19.1431
-122.415	44.1723	40.5922	8.62871	40.2535	11.4353	19.1543	12.1576
-115.23	44.2	5.94564	5.86564	38.438	20.8126	55.6163	21.1016
-115.23	44.2	2.78528	2.6044	35.7999	18.1255	61.4148	17.9774
-115.23	44.2	3.13362	2.96808	35.1712	19.5174	61.6951	19.4331
-72.708	44.2023	26.944	17.2682	36.4483	18.8281	36.6078	18.8618
-72.0517	44.2077	27.4754	17.4299	36.3307	18.8951	36.1939	18.8456
120.37	44.216	4.34987	4.26826	57.4385	19.0354	38.2116	18.3883
116.507	44.222	5.18601	5.4469	30.8797	19.859	63.9343	20.5277
-122.174	44.2268	33.5877	5.8732	48.8849	10.1508	17.5274	10.3461
-71.339	44.231	0.64635	0.57791	23.4631	10.7986	75.8905	10.7257
-122.283	44.2325	46.1085	7.74317	36.3539	10.6646	17.5376	11.5888
-71.4697	44.2346	1.87009	1.75883	47.2171	19.5716	50.9128	19.4304
-71.239	44.2405	1.93631	1.79859	34.1168	16.9853	63.9468	16.8052
-122.192	44.2643	38.4197	6.37205	45.6555	9.93099	15.9248	10.1241
-72.4937	44.265	25.9495	17.3137	37.0829	18.9337	36.9676	19.027
-71.217	44.267	14.6187	5.05837	57.0057	14.0865	28.3757	12.9016
-71.17	44.278	3.12628	3.00105	45.9736	20.8978	50.9002	20.8322
-74.1993	44.2783	43.4678	13.7872	29.6619	15.0088	26.8704	15.9387
-123.521	44.2801	40.7925	3.24829	39.0027	7.15149	20.2048	9.04941
-71.267	44.283	1.24461	1.10468	58.9761	13.7444	39.7793	13.6309
-71.2719	44.2897	2.98242	2.76968	53.0769	16.2629	43.9407	15.8403
-80.1502	44.3085	25.272	12.433	40.9862	17.0718	33.7417	15.8325
-123.467	44.316	34.5871	10.1833	43.8944	12.8691	21.5185	13.4019
-75.6327	44.3163	24.095	16.8357	38.9774	19.1197	36.9275	18.6688
-85.588	44.3183	38.4915	18.7533	30.4436	17.5829	31.0649	17.6766
-71.8133	44.328	26.4429	17.1319	36.7791	18.7111	36.778	18.8888
-68.367	44.333	11.5209	8.4171	50.6701	17.9457	37.809	16.4441
-72.883	44.333	9.68798	8.81797	53.1638	19.6561	37.1482	17.7503
-72.883	44.333	4.59102	2.98455	75.4353	11.5729	19.9737	11.2557
-72.883	44.333	35.7528	7.92254	41.1037	12.1271	23.1435	12.6319
-123.566	44.338	31.0226	10.358	45.8451	14.103	23.1322	13.7345
-84.346	44.362	27.3098	7.83457	48.2462	13.8471	24.444	12.9989
-79.7128	44.3625	30.4489	15.0519	33.7543	17.2465	35.7967	18.296
-123.456	44.3675	39.6247	3.39577	36.843	7.74909	23.5324	9.85267
-123.527	44.369	40.7523	10.1077	39	12.1118	20.2477	13.0564
-80.114	44.3693	31.5817	15.0058	33.192	17.2225	35.2263	17.7305
120.55	44.387	21.7102	10.1202	41.1591	16.4001	37.1307	15.6452
-73.9	44.4	1.23937	1.11876	68.7871	14.2943	29.9736	14.1028
-73.9	44.4	1.08796	1.01335	71.5225	13.9455	27.3895	13.7389
-74.175	44.4005	21.9753	16.2565	38.4832	19.2545	39.5415	19.4872
-81.4193	44.4023	27.3266	15.6041	36.2586	17.6359	36.4148	17.8086
-84.322	44.408	13.7499	6.96279	63.6545	14.8945	22.5957	13.2755
-84.322	44.408	13.676	7.58237	59.5975	16.4415	26.7264	14.6308
-79.7773	44.4288	38.0554	14.9385	29.5322	16.0578	32.4124	16.9125
123.269	44.433	12.4804	12.0088	45.1431	20.0328	42.3765	19.8042
-84.233	44.437	43.5637	14.0611	30.0916	14.6107	26.3447	15.9104
-84.233	44.437	32.5927	7.43794	45.0088	12.6817	22.3985	12.453
-84.33	44.468	21.7512	16.3008	39.9265	19.4965	38.3223	18.9798
-84.33	44.468	4.74255	3.65159	71.4825	14.7119	23.7749	13.9168
-74.281	44.486	25.1431	16.5436	36.8546	18.7993	38.0022	19.1505
-81.1993	44.4907	23.7544	16.7494	38.7134	19.4155	37.5322	19.1271
-123.542	44.493	29.9525	10.6296	45.8451	14.5881	24.2024	14.3291
-72.964	44.495	19.8345	15.5671	40.9191	19.7894	39.2463	19.3721
-71.1967	44.5013	20.1067	14.7822	40.805	19.2443	39.0883	18.1729
-84.248	44.507	13.1752	11.9328	44.537	20.1187	42.2879	20.3195
-84.278	44.5155	26.1553	5.54674	51.0882	11.9836	22.7564	11.5297
-72.816	44.516	19.653	14.6286	43.0561	19.7705	37.2908	18.0052
-72.8	44.517	5.70649	5.32983	63.982	18.5499	30.3115	17.0777
-72.83	44.52	20.7982	15.9065	40.6377	19.635	38.5642	18.9832
-122.633	44.5286	61.6155	4.27841	14.4834	8.20128	23.9012	11.01
-84.272	44.533	4.46104	4.47114	56.1407	21.3852	39.3983	21.1561
-84.359	44.542	38.4146	12.5788	34.6031	14.8765	26.9823	15.3085
-84.346	44.558	3.98515	3.22514	72.3424	15.0449	23.6725	14.3383
-111.745	44.567	26.0632	17.1322	35.258	18.8754	38.6788	19.396
-84.412	44.574	40.4187	12.8787	33.7878	14.6573	25.7935	15.5107
-123.385	44.576	52.8035	4.93097	36.8541	6.46459	10.3424	6.99081
-84.008	44.579	26.9926	17.1023	36.4808	18.7961	36.5266	18.9544
-84.008	44.579	35.2063	8.56893	36.2793	13.5576	28.5144	13.6708
-71.531	44.5808	20.5555	15.8954	39.214	19.3868	40.2305	19.6498
-84.073	44.584	30.2628	12.3029	40.7985	16.3965	28.9387	15.6783
-71.4	44.59	6.7728	5.95806	53.1337	18.397	40.0935	16.5281
-78.8586	44.591	22.4979	12.2205	40.8427	17.5122	36.6594	16.5027
-84.009	44.592	18.2798	7.86081	55.3591	15.6054	26.3612	13.98
123.506	44.593	8.94392	8.90536	46.7697	20.7303	44.2863	20.806
-71.2707	44.5937	33.4595	17.7101	33.036	17.9234	33.5045	17.8181
-84.05	44.601	17.3358	7.22467	60.7837	14.344	21.8805	12.9383
-123.838	44.6067	30.1004	13.0991	41.8752	16.2128	28.0244	15.8774
-111.818	44.607	27.4338	17.1842	35.4288	18.4616	37.1374	18.8068
-87.588	44.6093	36.2777	14.5705	32.1913	15.914	31.531	16.6717
83.565	44.619	27.4853	17.0387	37.3126	18.7675	35.2021	18.5589
-71.369	44.6227	27.9324	17.0182	35.3943	18.423	36.6733	18.8513
83.463	44.634	26.5913	16.9953	37.657	18.844	35.7517	18.4563
83.363	44.653	29.2126	17.6013	36.0305	18.83	34.7568	18.6745
-84.253	44.656	38.0318	7.4171	39.9293	12.301	22.0389	12.5115
-111.275	44.6757	23.1244	16.8243	37.0313	19.1677	39.8443	19.8406
115.73	44.68	6.31722	5.51862	34.4254	20.7365	59.2573	20.6437
115.73	44.68	4.68214	4.19132	31.216	19.1191	64.1019	18.9835
6.981	44.685	7.12724	7.56556	39.7906	18.128	53.0822	17.8019
-84.014	44.6916	48.4202	20.1575	25.0774	16.5287	26.5024	16.9511
-69.864	44.6927	28.9717	14.4436	36.2879	17.5125	34.7404	16.9828
-115.73	44.7	3.72874	3.65551	38.5928	21.4638	57.6784	21.6048
-115.73	44.7	4.87657	4.42431	38.2094	20.0039	56.9141	20.0116
-116.323	44.701	3.85858	3.29206	43.5395	18.3148	52.6019	17.8748
-84.496	44.709	29.0931	12.6686	40.3402	16.9421	30.5667	15.8464
-84.438	44.71	26.7005	12.7329	41.5743	17.3661	31.7251	16.1305
-111.198	44.7272	24.1674	15.4916	36.163	18.8232	39.6696	19.2349
-0.78	44.74	1.55153	1.07356	92.3867	2.07282	6.06179	2.16762
-83.5387	44.7913	42.6859	20.4272	27.7418	17.4838	29.5723	17.6561
-116.35	44.83	3.25253	2.8802	49.8558	19.5608	46.8916	19.3989
-116.35	44.83	5.1964	3.98794	49.2606	17.7466	45.543	17.5186
-116.35	44.83	14.4787	4.69533	50.8126	13.3454	34.7088	12.8558
-68.167	44.833	6.20352	6.00037	60.9106	19.1423	32.8858	17.5084
-71.4007	44.8737	24.9557	17.1669	36.5244	19.022	38.5198	19.7207
-69.6867	44.8913	32.2868	17.3572	33.8007	17.8789	33.9126	17.8395
-69.0047	44.9077	30.512	17.3662	34.6859	18.2275	34.8021	18.4931
-112.872	44.9287	10.505	7.88496	56.8303	18.8833	32.6647	16.5222
-68.107	44.931	13.8488	12.7738	46.1058	20.2749	40.0454	18.6739
-123.261	44.964	69.3322	8.06659	17.6295	8.32094	13.0383	9.2205
115.57	44.97	2.1566	2.05974	12.0706	12.1779	85.7728	12.4692
115.57	44.97	1.68704	1.6047	8.88499	9.50013	89.428	9.69919
-79.7707	44.9757	26.6685	16.8862	36.5039	18.6645	36.8276	18.8413
118.746	44.99	2.42507	2.45322	16.0073	14.6439	81.5677	14.9537
6.35	45.033	1.43556	1.2961	28.235	8.50899	70.3294	8.11245
-110.698	45.034	27.7838	17.2546	36.3928	18.8122	35.8234	18.7657
6.40691	45.0611	47.5223	9.32704	28.2953	15.483	24.1824	13.8022
-112.599	45.0707	27.429	17.2882	36.39	18.5888	36.181	18.7366
-111.181	45.0907	14.5283	12.815	38.8284	19.7499	46.6433	20.524
-109.299	45.1617	3.7929	3.11677	75.0223	14.072	21.1848	13.3306
-109.244	45.1953	23.7208	16.4257	37.803	18.8859	38.4763	18.9495
-105.93	45.2037	12.5848	8.36379	57.2403	17.0654	30.175	15.4323
-122.157	45.2632	57.7241	4.95689	14.4598	9.40699	27.8161	12.5893
-110.542	45.28	44.8939	16.3576	27.0553	15.8338	28.0508	16.7569
-106.155	45.292	24.27	13.1748	36.9872	16.9882	38.7427	18.0837
127.7	45.3	1.66259	1.54705	21.0106	17.466	77.3268	17.534
-106.365	45.3237	31.9932	12.7948	39.9195	15.8215	28.0873	15.4698
-69.233	45.333	7.67768	5.07414	51.5975	15.8272	40.7248	14.9673
-69.233	45.333	31.4541	4.41357	42.0612	11.5815	26.4847	11.0678
-68.667	45.333	25.0291	10.3361	44.5339	16.4559	30.437	14.9789
-68.667	45.333	35.4547	3.24236	38.5628	9.9179	25.9825	10.1308
31.6184	45.3889	15.6459	4.08557	74.4312	5.62417	9.92292	6.00692
-109.53	45.3935	18.7669	11.0997	50.9395	18.5361	30.2936	15.9724
-111.188	45.3963	19.8546	13.5942	43.4041	19.4085	36.7413	17.2765
-93.167	45.417	28.0795	1.96281	46.9358	9.36201	24.9847	9.68955
119.723	45.427	2.55408	2.30511	14.56	12.8186	82.8859	12.8894
-109.771	45.4647	9.86094	8.00138	58.1789	18.7343	31.9601	16.8175
-109.907	45.496	25.6741	17.0481	37.2222	18.9641	37.1037	19.0207
-109.442	45.521	21.3013	15.4027	40.4137	19.5787	38.285	19.2334
-109.421	45.5214	34.0217	9.42611	39.173	13.3236	26.8054	13.7354
-79.2115	45.5222	10.9806	9.65616	47.6251	19.0203	41.3943	17.8211
-109.535	45.5527	36.3148	14.0525	33.1292	15.728	30.556	16.1918
-107.446	45.591	42.6222	14.8692	29.6	14.5579	27.7778	16.094
-84.2393	45.6023	21.6453	16.2805	39.8254	19.1835	38.5293	18.7014
-90.7835	45.6235	28.6946	10.5323	42.6284	15.896	28.677	14.5998
-110.615	45.674	30.6915	17.5401	34.7114	18.4324	34.5971	18.4068
-109.544	45.7157	31.7617	12.8637	39.4783	16.0009	28.76	15.7908
-78.9175	45.8173	21.7374	15.8701	38.0602	19.1812	40.2023	19.7967
-109.946	45.821	22.8494	16.2477	39.5098	19.1361	37.6408	18.7226
-121.9	45.833	10.9696	10.5678	50.9	20.8727	38.1303	19.8789
-111.546	45.8825	21.9681	15.9523	40.0402	19.5109	37.9917	19.4516
-104.552	45.889	35.3387	13.2296	36.4865	15.3092	28.1748	15.7241
-108.301	45.899	36.2103	12.8052	36.9273	15.0768	26.8623	15.4424
-90.2843	45.963	26.2201	15.3243	36.6121	18.1308	37.1679	17.9746
-90.2275	45.9682	23.6826	13.2037	38.6706	17.973	37.6468	16.9324
-90.2643	45.97	21.2816	16.0721	38.6414	18.9678	40.077	19.0105
-83.9583	45.9807	20.4385	13.0311	44.3935	19.2423	35.168	16.8833
-89.613	45.995	25.8262	10.7246	34.7403	17.0262	39.4335	18.2676
-111.676	46.253	17.1527	14.4379	42.2081	20.1048	40.6393	19.892
-106.69	46.2757	19.9313	15.3506	42.9257	19.9914	37.143	18.2738
122.906	46.336	1.75312	1.50441	72.275	12.9618	25.9718	12.6129
-90.133	46.35	6.01475	5.58441	45.4912	19.1925	48.494	18.6442
-122.583	46.367	61.2997	5.32514	26.9474	7.25944	11.7529	7.87825
120.477	46.377	3.00534	2.96019	18.0174	16.1323	78.9773	16.5054
-111.018	46.3927	16.3437	14.2225	41.6664	19.933	41.9899	19.7092
-110.993	46.3939	7.38636	7.38814	44.9721	20.5366	47.6416	20.4206
-105.848	46.4313	20.6997	14.8268	43.6738	19.8458	35.6265	17.6981
-91.5065	46.4372	35.4313	10.1267	38.8978	14.6615	25.671	14.4619
8.344	46.549	23.8748	10.3361	37.0019	18.9764	39.1233	15.7531
8.417	46.567	6.48992	4.33542	36.2914	16.5397	57.2186	13.4039
8.39732	46.5675	41.6966	6.79411	30.8945	16.3931	27.4089	13.3927
8.42045	46.5904	29.3815	5.91864	34.9537	17.8009	35.6648	14.0251
-87.459	46.6033	36.4913	12.3586	34.8506	15.6256	28.6581	15.3887
8.222	46.641	29.7404	7.04412	33.4587	15.0272	36.8009	14.9719
8.225	46.664	54.3573	6.6769	21.0454	12.9279	24.5973	13.2869
8.28762	46.6993	37.6114	4.99759	28.3619	14.7649	34.0267	14.6632
-89.8378	46.7234	29.3913	9.13565	44.4629	15.0914	26.1458	13.9426
-110.842	46.738	10.0981	9.57646	43.3371	19.0589	46.5648	18.528
-114.169	46.764	33.1959	12.2172	39.3577	15.4749	27.4464	15.2594
9.87	46.77	2.46304	2.27374	42.9291	20.8211	54.6078	20.7634
9.87	46.77	2.33803	2.20074	45.1781	19.9825	52.4839	19.8588
9.87	46.77	2.31729	2.17045	45.04	19.7239	52.6427	19.5925
9.87	46.77	2.38534	2.21073	44.7876	20.2674	52.827	20.2096
9.87	46.77	2.27777	2.1256	43.3781	21.28	54.3441	21.2547
9.87	46.77	2.34497	2.20714	44.2848	20.2321	53.3702	20.1265
-94.482	46.7858	18.6649	12.1287	42.3511	18.6151	38.984	17.2783
-110.689	46.8357	16.2384	13.4616	41.7886	19.2064	41.9731	17.7444
-113.859	46.8563	22.3579	14.8049	41.4443	18.9128	36.1978	17.4376
-110.485	46.919	17.7932	13.327	45.3797	20.0118	36.8271	17.4859
-110.814	46.9791	11.5069	6.87808	52.9532	17.3913	35.54	15.3915
-110.504	46.981	34.4743	12.7272	31.1297	16.7854	34.396	16.8806
-107.895	46.9917	24.3491	16.0633	38.8002	18.9424	36.8507	18.4127
-110.814	46.9963	20.413	15.8353	39.1633	19.3937	40.4237	19.1429
-90.65	47.011	31.6453	15.6162	33.4948	17.4646	34.8599	17.5934
-72.3853	47.0167	18.5032	15.0213	37.8897	18.7831	43.6072	19.0435
-87.4	47.05	17.2044	13.4855	45.1791	20.0907	37.6165	17.5832
-110.403	47.0776	16.0983	9.91666	52.6604	18.3733	31.2413	16.109
127.5	47.1	25.5995	17.0038	36.0261	18.7329	38.3745	19.2591
-78.445	47.104	22.8968	16.3061	36.4683	18.8146	40.6348	19.7031
-113.527	47.1747	19.4114	15.44	41.5853	19.6441	39.0033	18.4918
-109.359	47.254	19.006	14.6956	43.5771	20.3784	37.4169	18.2258
-109.91	47.32	22.0037	14.6515	39.8645	18.4237	38.1318	17.9264
-91.1332	47.4832	17.8256	11.5481	43.6065	19.0468	38.5679	16.7961
-91.2947	47.5113	30.5046	12.9662	35.7746	17.1495	33.7208	16.1717
-110.901	47.539	30.594	11.0612	43.358	15.3569	26.048	14.8288
-110.876	47.5773	28.0298	12.3605	35.6257	15.7108	36.3445	16.6053
-1.89	47.63	31.7504	2.00625	58.6334	3.88129	9.61618	5.27767
-70.528	47.691	25.5735	16.5984	35.3845	18.531	39.042	18.9962
-91.5107	47.7127	33.242	13.324	33.6196	16.6303	33.1384	16.1218
-91.6857	47.8277	32.1622	13.6209	33.9205	17.103	33.9173	16.5997
7	47.917	44.7273	9.99142	33.3125	12.8368	21.9602	13.771
107.424	47.9754	2.30225	2.2159	6.43575	6.43468	91.262	6.83819
107.421	47.9793	3.2952	3.29801	9.83258	9.78581	86.8722	10.4516
107.422	47.9818	2.19803	2.15013	5.89372	6.10552	91.9083	6.56305
107.42	47.985	19.0651	15.0369	31.5637	18.1108	49.3712	20.7578
107.419	47.9865	14.1212	12.7691	28.7102	18.3697	57.1686	21.2324
118.456	48.089	1.9465	1.91378	7.95118	8.53605	90.1023	8.83456
-120.883	48.167	49.5084	4.18289	27.3477	15.2935	23.1439	13.4247
-70.194	48.1993	17.8951	13.3464	41.0962	19.2639	41.0086	17.3917
7.183	48.2	15.5103	13.3566	46.4545	20.0747	38.0353	18.1565
7.183	48.2	26.7168	10.2897	47.1621	15.2783	26.1212	14.3842
-106.782	48.2	34.3638	7.23255	47.2206	11.3467	18.4155	11.3401
-70.295	48.3015	23.9134	14.1736	36.5166	18.619	39.5699	18.0032
108.655	48.3442	12.9232	11.8093	27.837	18.0718	59.2398	20.6917
108.656	48.3454	15.0676	13.2545	29.3979	18.1291	55.5345	20.9175
108.656	48.3464	12.7378	11.8091	27.9142	17.9885	59.348	20.5792
108.657	48.35	19.628	15.2788	32.0066	18.1257	48.3655	20.5339
108.659	48.3503	14.8105	12.9486	31.4836	18.5902	53.7059	20.8949
108.651	48.351	28.8201	17.5181	33.7852	18.2242	37.3947	19.0408
108.655	48.3526	17.0317	14.1136	30.4265	18.4153	52.5418	21.3602
108.656	48.353	15.0984	13.4494	29.0765	18.5293	55.8251	21.6175
9.4734	48.4054	35.8027	12.4811	32.4034	14.9017	31.7939	15.4991
-107.851	48.4153	31.7761	13.3388	34.8734	16.537	33.3505	16.2049
11.661	48.419	83.0793	2.07498	11.7982	3.04454	5.12254	2.92886
11.661	48.419	88.4098	2.59758	6.37683	3.20874	5.21338	3.19784
2.77	48.47	27.7484	16.8524	37.5694	18.865	34.6822	18.4972
2.78	48.47	23.386	14.3632	39.0929	18.0139	37.5211	19.3863
-123.599	48.48	29.6512	3.78783	56.7584	7.54942	13.5904	7.99824
-113.27	48.53	23.2507	13.7328	37.0927	18.1342	39.6566	17.7196
-123.695	48.5845	44.679	3.299	45.1017	5.7445	10.2193	6.17812
-113.049	48.6005	23.1578	14.8529	37.1241	18.2995	39.718	18.5912
-86.9233	48.7913	26.0458	16.8211	35.542	18.3209	38.4121	18.9808
6.13	48.99	64.5483	1.31161	29.7737	1.98173	5.67799	2.12323
-73.65	49.213	7.28278	6.67266	33.4577	19.1644	59.2595	19.228
-70.668	49.2976	22.3601	14.183	36.3336	18.9236	41.3063	18.8
117.091	49.338	2.27885	2.22264	9.46976	9.64522	88.2514	9.98087
11.01	49.6	49.1446	2.9899	28.9331	8.39531	21.9223	10.2575
11.6076	49.8778	37.9668	5.46427	28.1633	11.4317	33.8699	14.9611
14.1135	49.899	64.341	8.56379	19.5122	9.47702	16.1468	10.9581
14.141	49.951	67.7173	15.0106	14.6555	10.6853	17.6272	13.4062
12	50	29.2338	4.70077	57.588	8.5569	13.1782	7.88686
11.833	50.067	21.4508	10.0742	50.8348	16.8329	27.7144	15.0703
11.833	50.067	11.7724	7.19514	64.9056	15.9664	23.322	14.1295
-115.733	50.133	1.8585	1.80388	24.4689	18.5411	73.6726	18.6982
11.883	50.2	27.1038	12.3213	41.005	16.7574	31.8911	15.7601
15.054	50.294	52.8066	11.4343	27.663	11.9257	19.5305	13.5169
15.402	50.314	82.371	9.54235	7.90377	6.34747	9.7252	8.45704
11.267	50.45	8.52309	1.94092	68.6554	8.73421	22.8215	9.65706
13.8709	50.4858	71.9752	5.62494	17.467	7.08532	10.5577	7.19644
123.554	50.557	4.43359	4.49782	11.0612	11.1292	84.5052	12.2602
-127.25	50.6	1.3947	1.28289	87.2216	11.2529	11.3837	11.1744
-115.125	50.6907	23.233	16.4747	34.6311	18.5525	42.1359	20.152
121.981	50.722	7.76322	8.30959	19.5378	16.4894	72.699	18.9516
-101.072	50.7693	18.1501	14.6842	37.0117	19.1878	44.8382	20.4662
121.3	50.8	3.78301	4.15992	9.67284	10.3165	86.5442	11.5397
121.351	50.946	3.2272	3.36085	8.36034	8.67922	88.4125	9.52557
10.3235	51.027	19.221	11.3603	50.8998	18.3493	29.8791	16.055
10.484	51.0365	37.7097	11.8082	36.3364	14.0938	25.9539	14.9698
10.4693	51.071	44.6036	9.02377	36.2185	11.5063	19.1779	12.5182
124.143	51.123	3.47469	3.49143	11.8524	11.8661	84.6729	12.5945
10.342	51.1233	37.7702	9.5713	37.3923	13.0797	24.8376	13.8571
-101.033	51.1968	11.4267	10.6921	36.6529	19.5444	51.9204	20.5122
10.7535	51.199	46.2515	12.1502	30.9062	13.1642	22.8423	14.5705
-115.518	51.219	16.2061	13.4582	35.5679	19.1013	48.226	20.5511
10.373	51.222	44.3473	10.7366	29.9809	13.1169	25.6718	14.5131
125.8	51.234	2.90219	2.86305	10.3074	10.7037	86.7905	11.1919
10.4117	51.2814	37.7206	4.78422	44.3419	8.86267	17.9375	9.61409
99.3	51.35	19.0214	14.9642	30.6891	18.0508	50.2895	20.6539
121.556	51.354	5.98698	6.94891	14.5979	14.1696	79.4151	16.6842
9.567	51.517	24.7942	16.8456	38.562	19.1162	36.6438	18.7497
124.278	51.6032	1.13981	1.04779	2.78773	2.62814	96.0725	2.81556
123.644	51.689	4.78137	4.8132	14.4248	13.237	80.7939	14.1632
-116.46	51.6968	24.2919	16.3621	34.1956	18.7349	41.5125	20.0296
-116.781	51.99	19.911	15.1193	33.7249	18.5348	46.3641	20.3764
123.457	52.076	6.00027	6.01761	18.5589	15.6028	75.4408	16.7565
-100.967	52.1015	23.0708	16.3056	36.3257	18.8791	40.6035	19.491
122.097	52.182	2.46022	2.45757	6.42493	6.66668	91.1149	7.20106
124.674	52.256	3.81557	4.16457	11.8343	12.1538	84.3501	13.371
-121.914	52.315	26.7583	9.28093	42.1007	16.0736	31.141	14.4983
-117.797	52.599	28.9084	17.3554	34.4999	18.3162	36.5917	18.7454
-117.892	52.692	9.91866	10.0878	32.5473	19.8351	57.5341	21.5778
118.974	52.7419	1.48807	1.31214	3.79521	3.5147	94.7167	3.6717
-113.793	52.7616	14.718	12.7471	37.2923	19.5017	47.9898	20.4222
-118.534	52.8905	27.0668	17.2685	34.812	18.3479	38.1212	19.1285
122.338	52.92	1.38643	1.31434	3.38787	3.35419	95.2257	3.6269
122.854	52.943	3.31008	3.40529	9.15066	9.75756	87.5393	10.5894
-119.307	53.0077	26.6651	17.256	35.0599	18.4584	38.275	19.1206
13.618	53.1005	18.9353	15.345	43.0147	20.5147	38.05	19.4156
13.9993	53.1058	7.81038	7.80122	57.9544	20.3117	34.2352	18.8606
-115.836	54.122	1.47469	1.41188	12.5336	12.8369	85.9917	12.9605
-115.836	54.122	1.79299	1.73337	16.5409	15.6422	81.6662	15.7699
-122.613	54.366	22.3315	10.961	38.6264	17.8771	39.0422	16.2971
-101.222	54.5027	17.3823	13.2357	35.7545	18.8257	46.8632	19.0663
-99.4477	54.5797	21.562	16.6061	34.0179	18.6026	44.4201	21.0305
-100.653	54.5977	6.52471	7.42092	23.193	18.046	70.2823	20.0434
-126.307	54.612	33.5566	9.66358	33.0612	16.444	33.3822	14.9278
-127.3	54.7454	1.37621	1.27533	7.50619	7.44957	91.1176	7.53787
-127.469	54.7805	1.19997	1.09473	9.63732	9.64547	89.1627	9.69101
-112.497	54.8022	13.7134	12.8919	35.434	19.4955	50.8526	21.6029
-122.309	55.104	19.0544	15.3171	37.6973	18.8057	43.2483	19.2895
-118.018	55.1183	21.4113	15.1601	36.83	19.0132	41.7588	19.5247
-118.119	55.1958	16.4046	13.9935	36.7241	19.4701	46.8713	21.0487
-120.467	55.967	2.13749	1.94097	16.174	13.1564	81.6886	13.1593
12.477	56.016	65.2489	3.43637	14.1747	8.38025	20.5764	10.1752
13.68	56.02	49.9775	5.96492	36.8425	9.11072	13.18	9.15259
92.2049	56.1209	4.22876	4.37733	23.2993	17.9673	72.4719	18.6493
92.264	56.143	29.4517	17.5624	34.6414	18.2328	35.907	18.6622
8.4	56.483	36.7269	12.8021	37.0367	14.8388	26.2363	15.3633
8.4	56.483	40.8872	8.49788	40.5444	11.4128	18.5684	12.0794
16.52	56.64	24.147	14.0367	41.8589	18.4718	33.9941	16.7599
13.167	56.667	15.1484	8.68032	46.4384	15.6931	38.4133	15.5239
16.38	57.08	18.8053	13.9974	45.8627	20.1421	35.332	17.3954
14.783	57.133	4.51364	4.14901	61.0685	17.9282	34.4179	17.0428
12.44	57.15	55.3132	7.61034	29.4855	10.2444	15.2013	10.6856
-136.5	58.75	4.69393	3.0625	39.5147	21.2993	55.7913	20.3189
-136.5	58.75	4.70236	3.68618	60.929	15.8059	34.3686	14.4574
-149.783	60.5043	29.2461	17.503	34.5097	18.3822	36.2443	18.5432
-149.587	60.9887	23.934	17.0351	34.663	18.7429	41.4029	20.1688
-144.433	61.517	51.4322	8.2171	28.2767	15.4117	20.2911	12.2702
149.7	61.95	2.72238	2.45929	3.34921	3.04034	93.9284	3.77096
-148.974	63.729	16.9743	13.777	29.6299	17.8137	53.3958	20.3089
-145.733	63.917	0.92568	0.85384	2.06219	1.94042	97.0121	2.12541
-149.117	63.967	5.61764	4.61789	17.5606	6.10202	76.8217	2.83891
19.5	64.217	29.277	6.86327	40.6897	15.5967	30.0333	13.0167
19.5	64.217	24.8752	7.15177	36.8397	17.2422	38.2851	14.6326
19.848	64.246	7.66444	4.3969	37.4376	21.2269	54.8979	19.097
19.901	64.297	2.00439	1.81273	14.3665	13.3319	83.6291	13.3954
19.75	64.35	1.50729	1.35182	10.7087	8.58766	87.784	8.52142
-154.331	64.7493	49.4722	12.5989	31.619	16.5832	18.9088	11.9586
-147.87	64.82	4.8795	3.22482	16.221	9.61738	78.8995	7.53859
-153.894	64.904	56.3197	10.9371	29.8157	15.6346	13.8646	9.42989
-153.748	64.9918	42.9206	12.2499	34.0331	17.8742	23.0463	12.5883
-147.5	65.133	2.57096	2.47112	6.07372	6.24279	91.3553	6.77558
-147.817	65.25	1.81638	1.66597	4.31928	4.26129	93.8643	4.5827
-147.268	65.271	78.1593	8.25825	14.8764	9.88392	6.96428	4.9775
-147.268	65.271	64.3765	9.12221	25.1934	13.7416	10.43	7.16798
-18.342	65.85	9.52719	5.34716	41.1262	20.1796	49.3466	17.4479
17.8372	65.9788	2.87573	2.82873	13.3932	13.0852	83.7311	13.432
17.875	66.051	0.20258	0.19708	0.79595	0.71568	99.0015	0.73623
17.536	66.236	4.07689	3.98519	18.005	15.7303	77.9181	16.3138
29.4511	67.0959	1.0241	0.93492	5.38527	5.45788	93.5906	5.53281
-150.1	67.417	9.46686	6.94841	21.9407	13.8564	68.5925	11.884
32.65	67.608	2.68848	2.52603	15.5656	14.1243	81.7459	14.302
33.625	67.636	2.48745	1.68051	7.12168	4.91036	90.3909	4.31467
33.7	67.65	1.7843	1.71759	4.33611	4.41592	93.8796	4.75721
32.833	67.683	5.44663	5.51515	28.5236	19.2627	66.0297	20.0341
33.664	67.686	9.67737	5.98271	36.5726	16.4778	53.75	11.6199
32.95	68.017	9.41394	8.67192	34.9954	19.6551	55.5906	20.1424
-149.508	68.1266	21.5687	16.0994	26.8835	17.5903	51.5478	21.6017
45.603	68.262	7.912	5.88363	34.4072	16.5409	57.6808	14.0169
18.817	68.35	13.9	5.34596	40.469	20.8952	45.6309	16.1414
18.817	68.35	11.0776	5.07503	40.2017	20.4814	48.7207	15.9049
18.656	68.38	2.29374	1.55926	7.10114	4.94526	90.6051	4.38817
-149.543	68.465	23.9836	16.5986	29.6109	18.0487	46.4055	21.365
-149.304	68.6161	0.45217	0.39965	0.8447	0.7393	98.7031	0.82795
-149.601	68.62	25.2201	16.5938	30.0535	17.7215	44.7264	20.3401
-149.717	68.633	1.03418	0.9325	1.80719	1.68919	97.1586	1.89436
53.441	68.698	16.0155	14.0108	27.8504	18.0612	56.1341	21.8665
-148.846	68.761	20.1241	15.3035	28.5272	17.5641	51.3487	20.2588
-149.417	68.783	0.46925	0.42296	0.75312	0.66116	98.7776	0.78717
49.561	69.173	17.0413	14.9218	27.5455	18.3506	55.4131	22.8591
168.646	69.806	2.71073	2.29848	3.8842	3.19992	93.4051	3.66472
-161.533	70.05	2.05601	1.94091	3.5223	3.42024	94.4217	3.89494
159.54	70.281	6.03638	5.10004	9.38319	7.75772	84.5804	8.31922
67.179	71.113	6.74215	7.73715	13.0978	13.7783	80.16	16.9894
179.216	71.113	5.03699	5.76057	8.17453	9.20099	86.7885	11.638
139.508	71.152	1.24398	1.18067	1.69097	1.66118	97.065	2.0672
149.524	71.271	14.525	13.7719	18.3717	15.819	67.1033	21.6443
70.742	73.33	6.16241	7.89534	10.2334	11.6897	83.6042	15.542
19.03	74.38	3.90407	4.10901	15.2279	14.142	80.868	15.0785
-20.567	74.467	2.16827	1.80987	3.64934	3.13573	94.1824	3.3733
18.7929	74.47	1.35527	1.29986	4.12139	3.99569	94.5233	4.20399
100.577	76.0063	3.31127	3.38734	4.43108	4.75511	92.2577	6.06592
15.7014	77.0086	0.67345	0.61087	1.30973	1.26953	98.0168	1.41569
104.749	77.407	7.65673	7.27209	10.7897	9.64985	81.5536	11.9453
14.74	78.11	3.7581	3.6261	7.40488	7.4861	88.837	8.38404
15.34	78.24	1.67292	1.47864	3.25897	2.88059	95.0681	3.13398
-75.783	78.883	25.8927	17.0898	27.7186	17.5592	46.3887	21.2575
10.71	79.52	6.27588	6.7008	12.4802	12.2771	81.2439	14.3398

## Sheet: Figure 4
MAT	ƒNO3-(%)		ƒNH4+(%)		ƒDON(%)
	Mean	SD	Mean	SD	Mean	SD
7.09	21.1266	13.2079	46.3813	19.1866	32.492	16.596
7.04	22.7232	13.0945	45.4571	18.7546	31.8197	16.4935
6.85	26.3839	17.2303	37.2825	18.9039	36.3336	18.7818
7.82	25.1366	9.51013	50.7519	14.9177	24.1115	13.7518
6.85	29.3886	17.7463	35.7781	18.495	34.8333	18.3031
6.42	27.5866	12.4738	42.3935	17.1141	30.0198	15.7727
7.72	19.7821	13.6759	47.4052	20.288	32.8126	17.2872
7.72	30.3684	12.5736	41.4439	16.1211	28.1878	15.5602
5.78	7.26818	7.26529	56.9852	20.1122	35.7466	18.2214
7.72	21.6865	13.3547	46.6757	19.3239	31.6378	16.7135
6.31	27.8189	12.6471	42.0873	17.2166	30.0938	15.7913
4.86	27.3569	17.3065	36.5366	18.6365	36.1065	18.7906
6.31	27.8428	17.2744	36.453	18.6226	35.7043	18.596
6.31	28.9993	17.5255	35.7973	18.3423	35.2034	18.4496
7.66	23.3387	12.9824	45.7493	18.4578	30.9119	16.3248
5.62	20.7126	16.0923	40.255	19.5213	39.0323	18.8773
7.66	28.0459	12.7243	42.7976	17.0807	29.1565	15.8252
7.96	24.9368	13.0201	44.8448	18.1807	30.2184	16.3347
6.24	29.0774	17.2562	35.7454	18.5492	35.1772	18.3944
7.92	24.9055	13.091	44.5999	18.1523	30.4946	16.192
6.78	18.948	15.0173	42.1551	20.1166	38.8969	19.6349
6.82	29.1442	12.5322	41.7287	16.7913	29.1271	15.7532
7.4	22.3076	13.002	46.0133	18.9355	31.6791	16.7013
7.14	19.1466	13.5333	46.9986	20.0592	33.8548	17.088
4.45	27.7498	17.6134	35.8149	18.7176	36.4353	18.8976
4.45	27.7909	17.31	36.1545	18.5247	36.0546	18.4505
6.17	2.86513	2.81498	70.4622	17.7695	26.6726	17.0302
4.45	26.7939	17.1416	36.4766	18.7743	36.7295	18.9275
6.62	28.2702	17.4354	36.3893	18.6346	35.3405	18.5771
7.82	19.7053	13.6607	47.296	20.2495	32.9987	17.2238
7.07	23.8969	12.977	45.0298	18.1118	31.0733	16.2346
9.36	22.989	13.5	46.1928	19.1018	30.8182	16.6825
5.48	24.7838	16.8981	37.3877	18.8612	37.8285	19.1594
8.9	25.4126	13.0915	44.8346	17.8421	29.7528	16.0377
4.66	17.3086	13.5882	45.3492	20.1974	37.3422	17.8005
4.66	25.2187	17.0556	36.8864	18.9876	37.8949	19.2386
4.66	20.7826	12.5958	45.2439	18.9574	33.9735	16.517
4.965	12.1687	9.27589	49.8118	19.0981	38.0195	17.2157
5.01	23.3159	15.9771	38.5806	18.9408	38.1036	18.8306
4.9	20.4399	15.3834	40.0812	19.5799	39.4788	19.3919
6.23	28.8657	17.382	35.6446	18.5453	35.4897	18.4052
6.56	19.5028	12.8984	46.8305	19.7893	33.6667	17.1139
6.73	18.3456	14.3462	45.6141	20.3122	36.0403	17.7513
5.04	22.2999	12.7331	44.6827	18.8293	33.0174	16.4687
10.48	28.394	13.3179	43.5258	16.973	28.0802	15.8118
10.81	34.2188	13.0562	39.4745	15.3164	26.3067	15.6587
10.81	24.0187	13.3803	46.1983	18.3465	29.7829	16.3251
10.89	29.4674	13.2315	42.6536	16.6326	27.879	15.8255
5.79	19.8668	12.9997	46.4195	19.5103	33.7136	16.7485
5.79	22.5239	15.855	39.3207	18.9411	38.1554	18.9546
5.79	17.714	13.5093	46.2386	20.2415	36.0474	17.422
7.54	20.4972	13.4789	46.782	19.6146	32.7208	16.7265
9.37	24.1685	13.2494	45.9156	18.2263	29.9158	16.3606
9.37	22.4737	13.5572	46.6996	19.0029	30.8268	16.5931
5.4	69.2483	3.61662	18.9492	7.57225	11.8025	7.63386
6.08	18.9071	15.0065	43.6292	20.1481	37.4636	18.1123
4.59	27.3408	9.02883	34.8758	16.1996	37.7834	16.3148
9.4	23.3799	13.3712	46.2821	18.6194	30.338	16.3915
9.86	24.293	9.73166	48.5778	14.2951	27.1292	13.83
8.86	31.201	12.0687	32.3688	15.2393	36.4302	17.0703
6.17	67.38	18.1986	15.0081	12.9713	17.6119	14.226
6.48	58.0667	12.4427	18.2603	12.3874	23.673	14.2866
8.37	32.7826	9.99516	43.6728	13.8452	23.5445	13.7209
8.1	11.5124	11.0114	49.9113	21.0142	38.5763	20.2019
6.92	49.1145	10.6237	26.2103	12.8122	24.6752	14.2292
7.96	50.4288	17.1532	22.4884	14.7663	27.0828	16.451
5.59	20.5629	4.47192	52.4355	11.8723	27.0016	11.6272
7.96	50.5135	13.3714	24.2579	13.1055	25.2285	14.9819
7.96	44.2406	9.38454	27.6802	12.8048	28.0792	14.113
8.09	41.7647	20.0822	28.0588	17.5407	30.1765	17.9036
7.24	49.215	22.4297	23.8668	17.0907	26.9182	17.6561
7.77	41.6041	11.5215	34.4611	13.4601	23.9349	14.6769
9.8	18.7678	15.4153	45.1617	20.802	36.0704	19.0082
5.59	30.3279	4.30911	55.4168	8.88416	14.2553	8.23532
7.12	17.9587	13.7375	41.925	19.5103	40.1163	19.7582
6.54	62.9926	17.0782	16.7082	12.7177	20.2993	14.596
6.6	32.6868	9.84407	42.3169	14.1139	24.9962	13.9527
8.27	3.32235	2.91796	77.7687	14.2915	18.909	13.8629
6.01	54.9283	11.3895	19.797	12.876	25.2747	14.4755
8.73	5.97027	4.84354	59.966	16.5076	34.0638	16.5151
8.73	28.565	12.9694	42.4664	16.6915	28.9686	15.7893
8.2	17.3931	14.359	44.1959	20.0843	38.411	19.5049
8.33	7.73023	6.15613	63.1472	17.1568	29.1226	15.8974
8.73	10.0722	10.3481	53.3877	21.286	36.5401	19.9564
6.14	23.5274	12.7408	44.27	18.3096	32.2025	16.3665
9.07	22.4233	10.9906	40.5672	14.9638	37.0095	15.3637
6.72	17.5101	13.8645	42.8774	19.7445	39.6125	19.6086
8.08	29.5268	11.9754	38.2732	15.4179	32.2	15.4277
6.14	9.14719	6.915	59.5072	18.0313	31.3456	16.2233
7.58	11.4349	7.91962	57.7822	17.2701	30.783	15.6925
6.14	14.2004	8.03428	56.0526	16.8673	29.747	15.1475
9.61	47.5549	13.1971	28.727	13.2628	23.7181	14.865
9.99	66.3423	14.3567	13.8975	10.1811	19.7602	13.9179
9.93	97.5472	1.52481	1.05762	0.9408	1.39514	1.2585
11.74	1.16313	0.95902	95.2062	3.05812	3.63067	3.04274
7.8	94.4289	3.14998	2.58645	2.25144	2.98467	2.5227
6.61	36.7619	9.52587	29.1936	15.355	34.0444	17.0324
9.09	0.47032	0.4366	97.5595	1.89754	1.97022	1.84953
10.8	85.8496	5.29949	5.78608	4.08507	8.36435	5.82001
10.8	67.8106	6.35357	12.1424	7.88613	20.0469	11.3507
12.43	31.9053	1.64532	61.5452	2.07142	6.54951	2.2419
7.47357	96.3024	2.38046	1.70572	1.58444	1.99187	1.82688
13.69	0.60186	0.50904	96.9459	1.69683	2.45219	1.68422
16.23	26.8049	6.88089	49.9115	8.17239	23.2836	10.4839
15.82	7.42887	7.78688	73.8743	17.9931	18.6968	15.4018
16.24	34.2777	13.2962	40.0755	14.2469	25.6468	14.9779
15.15	27.3971	10.5209	53.2037	13.3642	19.3992	12.87
16.41	47.298	8.0122	37.9455	8.17151	14.7565	9.94385
16.49	46.983	13.0047	31.769	11.7585	21.248	13.6265
16.87	70.1486	13.6987	12.7859	8.40632	17.0655	12.6007
15.12	53.0538	9.29242	14.37	9.22952	32.5763	13.8578
15.12	71.0214	13.39	12.0798	8.08862	16.8988	12.6356
15.23	14.2437	8.19633	69.5733	13.2709	16.1831	11.8445
16.17	15.0873	8.73988	48.8722	10.955	36.0405	14.2474
16.65	25.4535	9.97185	55.5725	12.9248	18.9741	12.6451
16.67	54.9583	10.4672	29.3074	9.56616	15.7342	10.8984
16.67	19.8531	8.96943	64.0539	12.566	16.0931	11.7245
16.6	32.1277	6.97764	43.7497	7.86621	24.1226	10.5642
14.82	48.7328	20.0267	22.3784	15.1287	28.8888	17.2913
17.05	20.6776	6.75662	67.7188	8.07978	11.6036	8.078
16.512	64.3878	7.644	23.5227	7.22034	12.0895	8.31088
16.24	49.4237	12.8567	27.7039	11.2222	22.8724	13.6984
14.94	44.5005	11.2743	35.0832	11.4195	20.4163	13.1564
17.3	21.8092	10.0693	59.7368	14.1849	18.454	13.1085
17.15	53.4297	20.3789	18.6401	14.0329	27.9302	17.1481
16.95	87.0741	7.77102	4.31763	3.61101	8.60829	7.45247
16.42	53.1587	18.88	17.1908	13.2404	29.6505	17.2095
16.74	49.5565	9.21693	32.2194	8.72866	18.2241	11.1725
17.68	71.6572	5.89827	19.0027	5.71375	9.3401	5.98763
13.93	9.07884	4.81727	79.1966	7.52073	11.7246	7.74445
15.36	60.2084	22.243	14.8777	13.6952	24.9139	18.0371
16.64	33.9397	10.3878	30.9441	11.3754	35.1162	15.5962
13.94	51.1737	9.39407	23.034	9.78386	25.7923	12.7107
18.55	41.7146	7.97974	34.1346	7.6853	24.1509	10.9301
17.45	68.8795	8.99518	16.1572	7.25066	14.9633	9.97185
17.45	21.3695	9.51824	49.6805	10.7717	28.95	12.8191
16.62	44.2287	17.7472	26.8734	14.536	28.8979	16.5837
17.8	10.394	5.04716	80.2116	6.29609	9.3944	6.29384
14.17	5.42853	4.05621	83.1926	9.32119	11.3789	9.00053
14.41	5.0999	5.65647	78.378	16.4865	16.5221	14.944
17.7	16.97	8.90003	66.8288	13.0629	16.2012	11.7234
15.15	26.2533	12.5452	47.7365	16.5033	26.0101	15.282
17.7	8.09612	7.52066	74.619	16.5344	17.2848	14.0245
18.21	18.6992	9.63321	59.2717	13.6099	22.0291	13.2118
18.21	15.6311	8.38315	58.7882	11.3114	25.5807	12.3912
15.43	53.7525	16.7248	20.9187	12.3401	25.3288	15.4872
18.06	73.0797	10.9078	7.17473	5.45638	19.7456	12.1609
17.9	40.8385	5.68558	45.1948	5.90878	13.9667	8.07142
17.9	27.0381	11.5904	51.5485	14.5557	21.4134	14.2213
18.73	9.33211	8.95939	72.3563	18.6025	18.3116	15.4363
18.73	12.9449	12.2731	60.3757	21.3649	26.6794	18.309
18.88	37.2472	9.73806	31.4661	9.91448	31.2868	13.3769
18.44	10.3422	8.57517	69.9193	16.698	19.7385	14.4949
16.09	6.09861	4.49932	82.0233	9.60169	11.8781	9.24889
19.79	16.7189	13.3022	52.0471	19.2293	31.2341	18.038
17.06	24.1516	9.53379	58.7888	12.6479	17.0596	11.9269
17.06	3.7175	3.68622	87.5339	10.1086	8.74864	9.0609
17.06	3.96987	3.12704	88.3605	6.87761	7.66966	6.40858
16.55	16.7546	12.6046	58.4369	20.2814	24.8085	16.306
17.79	10.7155	11.2238	65.9361	21.6096	23.3483	17.882
17.79	8.84416	9.95932	70.7345	21.1515	20.4213	17.4094
17.82	2.06779	1.78785	93.5252	4.20217	4.40701	3.98073
10.45	26.7791	14.9105	39.4271	17.6297	33.7938	16.7253
20.32	23.401	14.7636	48.8615	20.0886	27.7375	16.9878
20.57	44.0126	8.46596	42.5328	8.3353	13.4546	9.43955
21.46	37.9684	7.70649	50.0747	7.79086	11.9569	8.38007
21.46	31.0733	5.19709	59.281	5.19142	9.64568	6.24128
21.47	47.3158	8.59808	39.4638	7.82842	13.2204	9.05555
14.73	33.0023	4.30708	56.9718	5.34782	10.0259	6.35553
20.38	32.5817	4.17501	60.3145	4.08313	7.10378	4.3725
20.4667	26.9659	11.0732	53.4988	13.3429	19.5353	13.0501
20.38	39.3583	15.117	32.2905	13.9818	28.3512	15.3873
20.34	37.6609	5.45344	47.6864	5.28319	14.6527	7.80693
20.34	38.1117	7.63236	49.9308	7.70669	11.9574	8.25885
20.34	55.0125	12.6832	24.0796	9.55649	20.9079	12.5045
20.34	36.822	10.4852	44.8293	10.8511	18.3487	12.1319
20.8369	46.6715	8.20342	39.357	7.37131	13.9715	9.29711
20.2	35.7137	9.75799	47.0002	10.2363	17.2861	11.3879
16.56	57.1622	12.9899	23.289	10.3588	19.5488	12.9613
19.7	55.5435	6.10344	35.3592	5.72536	9.09733	5.85359
16.56	56.2066	8.39162	28.7678	7.74854	15.0257	9.75286
20.05	44.1164	17.8693	27.5043	14.3939	28.3794	16.303
18.84	32.3309	13.4886	42.3119	14.7791	25.3571	14.9298
22.38	1.97944	1.91561	94.5886	3.97709	3.43199	3.43376
20.8433	41.081	16.0432	32.0847	14.2966	26.8342	15.6541
22.2638	51.7037	5.38685	37.2307	4.33069	11.0656	6.63867
22.28	50.7567	4.13167	39.8946	3.38433	9.34863	5.47538
22.28	47.4326	3.35386	45.6861	3.10868	6.88126	3.85705
20.74	42.0848	16.7846	30.7717	14.3644	27.1435	15.961
20.74	47.7551	16.9946	25.8751	13.2594	26.3699	15.3738
21.6	40.307	15.2528	34.4076	14.1522	25.2854	15.439
22.02	35.0328	12.4749	42.6884	12.796	22.2788	13.7695
22.41	42.913	6.57547	42.546	5.65374	14.541	8.35618
22.41	42.0757	4.38749	48.0482	3.77542	9.87614	5.79405
22.41	35.69	4.51875	55.7247	4.21218	8.5853	5.41054
19.5067	24.6174	15.0599	46.437	19.35	28.9456	16.7697
20.74	28.9284	10.2441	51.644	11.4084	19.4276	11.9917
21.24	15.066	5.9151	75.1353	6.39417	9.79866	6.57212
21.74	34.7382	15.037	35.3477	14.6979	29.9141	15.5182
21.88	14.727	6.79892	65.6843	7.15576	19.5888	9.78047
21.88	3.49582	2.59237	89.8738	4.65568	6.63035	4.95419
21.88	3.10121	2.64132	91.0219	5.57299	5.87685	5.28648
22.215	46.1712	15.544	30.2332	12.9132	23.5956	14.6993
21.67	27.3185	15.706	38.7696	16.9483	33.9118	17.1055
20.775	44.4943	15.5584	30.4077	13.2636	25.098	14.9696
21.2933	40.9509	16.0233	32.8561	13.9221	26.1929	15.788
21.9667	38.1922	14.898	36.6914	14.4135	25.1164	15.2606
22.01	44.4182	5.25097	45.8929	4.77888	9.68884	6.15563
22.01	37.7083	3.93273	54.6354	3.59928	7.6563	4.77868
22.01	24.282	5.39494	67.3494	5.43825	8.36859	5.50822
22.01	44.932	12.3405	34.1144	10.5169	20.9535	12.8559
22.15	16.4758	12.7122	56.4064	18.7548	27.1178	16.306
21.82	31.5143	12.8636	41.8857	13.2514	26.6001	14.2411
22.02	44.6767	14.6249	32.6446	12.6214	22.6787	14.3955
22.02	37.7351	8.19162	47.0507	8.07644	15.2142	9.6848
21.59	60.1726	12.3705	23.1047	9.34511	16.7227	11.3997
21.67	38.7749	13.181	39.7332	12.8775	21.4919	14.224
21.6596	56.0914	3.96542	35.33	3.28624	8.57858	5.10013
21.65	52.1805	10.0425	25.9721	7.94476	21.8474	11.1364
21.545	38.4978	13.0838	39.3567	13.0034	22.1455	14.2275
21.968	41.5981	12.2667	39.2767	11.2523	19.1251	12.8513
17.17	19.7849	4.39366	63.6848	5.12605	16.5303	7.98809
22.67	27.2922	14.523	45.6681	18.0542	27.0397	16.2806
22.61	41.8982	16.5052	31.4018	14.2507	26.7	15.8144
22.61	36.1448	12.6706	41.203	12.7203	22.6522	13.7601
22.61	13.7146	8.65697	65.8183	13.1789	20.467	12.7323
22.82	47.3264	9.05488	39.3166	8.13208	13.357	9.24657
21.2	37.6345	14.9377	36.548	14.5695	25.8175	15.5926
21.44	33.9408	11.9478	45.5001	12.7829	20.5591	13.492
22.0244	43.2205	8.31531	44.3967	8.03415	12.3828	8.7567
22.06	39.1496	4.69663	53.5248	4.57687	7.32565	4.56458
22.634	39.039	12.2732	40.4042	11.8582	20.5568	13.3797
20.63	23.7452	14.6542	48.602	19.9586	27.6529	16.8912
20.63	17.3955	4.68227	71.8089	4.85859	10.7956	6.63074
20.63	16.1871	6.43257	73.87	7.17463	9.94287	6.96415
21.3038	40.6013	7.10958	46.6304	6.76077	12.7683	8.25116
21.72	38.3078	11.4026	43.6244	11.5694	18.0678	12.6262
22.08	38.8309	13.1851	40.0101	12.9033	21.159	13.9192
22.08	36.9324	9.74503	48.3943	9.90732	14.6733	10.6452
22.96	41.3692	14.0382	35.9725	12.8528	22.6584	14.2363
21.35	17.5961	12.8258	55.4303	19.3694	26.9735	16.5453
20.63	9.76923	8.27329	65.8054	15.93	24.4253	15.8095
22.08	38.4752	11.8228	42.0494	11.8462	19.4754	13.0201
22.0892	40.946	6.94625	48.256	6.68661	10.798	7.45411
22.23	38.4419	9.61514	46.1755	9.36074	15.3827	10.5868
22.967	40.2388	9.22378	43.6185	8.65968	16.1427	10.5107
23.72	28.86	15.7781	40.1352	17.3637	31.0048	16.6327
23.005	45.5262	15.2518	31.048	12.7669	23.4258	14.6931
22.93	45.4096	13.4121	34.0152	11.6616	20.5752	13.4637
21.35	11.2678	7.62436	61.362	10.059	27.3702	13.062
23.13	14.4734	6.82532	68.4725	7.54967	17.0541	9.32849
23.1688	18.6494	4.30852	67.5295	3.30214	13.821	6.83567
23.1999	18.7496	3.24262	74.3429	2.88008	6.90756	4.24134
20.12	22.6248	14.4632	47.1855	18.6946	30.1896	16.6743
7.686	15.7471	13.4327	44.7808	19.614	39.4722	18.9019
20.32	40.5501	6.3693	46.4794	6.24671	12.9705	8.11185
10.1321	4.9231	4.59719	66.9554	18.7617	28.1215	18.6457
18.01	45.7879	5.55689	41.1056	5.41393	13.1065	7.68777
22.56	47.3282	12.197	34.2798	10.4795	18.3919	12.4602
22.01	10.4815	9.3652	68.0966	17.3675	21.4219	15.2298
11.1518	2.61554	2.50729	86.1014	11.5132	11.283	11.1734
10.17	13.8049	12.4989	50.5157	20.6994	35.6793	19.4557
18.01	6.54637	3.60542	86.0033	4.75967	7.45038	4.88171
22.09	55.8976	18.6144	18.1978	11.9536	25.9046	15.7187
22.63	54.6472	4.21001	38.0698	3.76293	7.28294	4.28659
22.63	50.2126	3.70096	41.9988	3.02654	7.78862	4.56837
22.63	36.4292	3.71615	56.392	3.34498	7.17874	4.39693
22.79	17.6241	5.57266	72.7202	5.61329	9.65572	6.48361
22.79	21.0606	4.64145	69.7207	4.4233	9.21869	5.78058
22.79	26.9009	4.27832	65.348	3.95998	7.75108	4.90946
22.8133	38.2904	14.9556	37.0012	14.2307	24.7084	15.3866
24.38	44.6461	18.5885	26.2509	14.5074	29.103	16.4307
23.24	28.1425	17.3843	38.8143	19.4879	33.0433	18.2553
22.825	41.0911	13.9392	36.6833	12.6384	22.2256	14.2634
22.79	33.4069	9.14269	53.3855	9.73522	13.2076	9.73356
22.79	31.8131	6.34567	58.9515	6.27955	9.23544	6.22813
22.79	26.8322	7.28968	62.2778	7.47646	10.89	7.63634
22.81	40.7243	15.7637	33.4005	14.2007	25.8753	15.4019
19.99	20.2776	7.05888	68.351	7.81877	11.3714	8.00798
22.46	43.3497	15.7067	29.9053	13.3377	26.7451	15.0792
23.32	45.1681	14.1788	24.5693	11.6113	30.2627	14.2283
22.7467	40.9475	15.6167	33.8026	14.0604	25.25	15.4319
24.28	20.7361	12.9919	53.8822	17.8405	25.3817	15.4746
23.12	40.7715	8.41738	45.1428	7.8948	14.0857	9.30384
22.77	39.042	12.5714	39.9841	12.1892	20.9738	13.4459
20.92	37.6338	6.1781	51.77	6.28919	10.5962	7.10708
22.69	51.4593	5.77829	38.2939	4.78175	10.2468	6.40071
22.69	48.0606	4.57001	43.9264	4.03147	8.01299	4.90587
22.69	34.4663	13.2019	42.9669	13.8639	22.5667	14.4693
21.73	52.5066	4.71445	32.1904	3.77957	15.303	7.27653
21.77	27.1216	2.59831	66.718	2.38731	6.16038	3.53164
22.78	33.6186	14.1933	41.7104	15.3913	24.671	15.4968
21.3	15.6724	9.15637	55.8047	10.6606	28.5228	13.1249
23.5475	43.5736	14.5222	34.605	12.5246	21.8214	14.2109
21.32	33.7307	8.91468	37.44	8.06012	28.8293	11.8217
20.86	35.3942	6.2948	51.124	6.19922	13.4817	8.02043
24.35	27.0085	7.35593	63.1721	7.48491	9.81946	7.01485
24.35	44.9337	11.5004	38.2613	10.1385	16.805	11.687
24.35	19.9473	13.0057	57.112	19.2454	22.9407	15.8668
24.35	36.4028	14.8077	39.4654	14.5689	24.1318	15.5056
24.13	56.8768	7.13062	33.2301	6.04937	9.89306	6.57173
24.13	65.7733	6.73307	24.6688	5.94468	9.55786	6.20779
24.13	48.4013	13.805	31.2412	11.4038	20.3576	13.186
24.13	44.7014	18.244	26.9353	14.3204	28.3633	16.2275
24.47	50.3782	4.63407	42.1068	4.08131	7.51504	4.52005
24.47	68.6866	5.48135	22.7599	4.93891	8.55349	5.09677
24.47	42.4986	10.268	37.5787	8.79818	19.9227	11.3019
24.47	52.9091	14.528	27.0536	10.9591	20.0373	13.0483
23.29	42.9974	8.43397	43.7084	7.90075	13.2943	9.2313
19.44	26.1569	13.9688	44.5856	17.026	29.2575	15.7461
19.38	7.06609	6.02516	72.8847	14.0112	20.0493	14.2261
21.32	13.2419	6.43949	68.6616	7.03308	18.0965	9.34711
21.32	17.1259	7.48308	66.9337	9.29852	15.9404	10.0335
21.2	41.6616	15.7374	32.5201	13.8605	25.8183	15.4953
17.74	43.5932	10.9691	37.6954	10.754	18.7114	12.4884
17.74	54.7516	3.32697	38.3063	3.38958	6.94211	3.86139
24.08	27.0263	15.8802	40.0996	17.306	32.8742	16.863
26.47	51.4365	5.72996	40.3408	5.09178	8.22267	5.11855
26.47	51.6731	4.68438	41.3321	4.06429	6.99474	4.05252
26.47	38.5096	7.12873	52.1997	6.76359	9.29067	6.54331
26.47	48.1575	12.6688	33.8911	10.3923	17.9514	12.0358
22.04	50.9377	17.8958	23.2415	12.778	25.8208	15.4157
21	45.2707	12.2177	26.2075	10.605	28.5218	13.2969
24.408	42.377	15.1561	30.7125	12.7973	26.9105	14.6467
25.43	43.1059	15.3331	32.7382	12.9901	24.1559	14.5237
22.86	32.602	7.10691	50.9016	6.83338	16.4964	9.04353
22.86	48.1566	11.9811	34.6402	10.4305	17.2032	11.9958
16.59	49.4262	5.59287	37.2017	5.61471	13.3721	7.92899
25.8	50.8778	14.4144	28.4069	11.0262	20.7152	13.2126
16.57	11.473	11.0623	62.6412	21.0568	25.8858	18.3278
24.94	72.4672	5.62227	18.0248	4.43433	9.5081	5.88916
21.88	49.0436	16.5397	26.4667	12.6393	24.4896	15.164
21.88	47.4573	3.46292	45.3178	3.07339	7.22488	4.18906
21.88	58.8151	14.4355	21.5898	10.1553	19.595	13.0417
21.88	65.0413	4.91063	26.8327	4.46663	8.12601	4.90921
26.56	44.4358	20.1234	24.2938	15.2997	31.2705	17.1022
27.16	54.2953	18.6386	19.5615	12.1016	26.1432	15.3832
26.41	38.6777	15.3948	36.3166	14.4646	25.0056	15.4746
26.37	28.2299	11.4504	47.0124	11.2392	24.7577	12.7307
26.63	15.0582	11.8048	57.0429	16.6399	27.8989	16.3834
26.37	41.2918	10.4744	42.9163	9.64676	15.7918	11.1512
26.36	51.1518	12.5668	31.2015	9.95746	17.6467	11.6918
26.36	57.1487	16.0668	21.476	10.7546	21.3752	13.7903
22.56	17.2262	7.74673	70.2289	9.23273	12.5448	8.87456
26.29	42.7001	14.1844	35.3912	12.5314	21.9087	14.0582
26.13	3.37552	2.07489	91.4353	2.3027	5.18919	3.27976
25.94	2.67694	2.41675	93.0057	4.84262	4.31738	4.31776
24.74	49.7835	18.7541	19.8908	13.0236	30.3257	16.2665
26.41	50.7897	20.7365	19.5836	13.7124	29.6268	16.9046
27.3047	11.7926	9.75641	64.2188	14.735	23.9886	14.8787
27.23	13.1555	4.26172	81.2772	3.99113	5.56726	3.59962
23.51	57.2072	2.31762	36.3617	1.82946	6.43111	3.2121
20.78	55.5062	7.24224	33.0945	6.33674	11.3993	7.38352
19.5808	54.6821	7.59433	33.8872	7.02485	11.4307	7.79505
23	23.2368	10.3568	59.4336	12.9205	17.3296	12.2438
27.6	37.3352	17.3941	30.6125	15.5846	32.0523	16.7585
27.6633	41.9959	18.0102	29.1191	14.7357	28.885	16.2161
27.46	37.868	13.2239	39.6742	12.4445	22.4579	13.8693
26.92	56.1462	19.2735	17.785	12.0792	26.0688	15.8572
22.69	47.3375	4.89979	43.9552	4.33469	8.70731	5.39353
22.57	29.267	8.1375	46.7779	7.44237	23.955	10.729
21.8	65.9542	2.00887	27.7948	1.85539	6.25096	2.48813
21.8	43.2719	6.6433	33.4243	5.35292	23.3038	9.68953
27.1	50.8918	19.5577	21.1489	13.2833	27.9593	16.1223
27.35	35.9297	16.1505	30.6954	14.9018	33.375	15.9919
25.87	57.7618	19.3806	16.7451	11.7108	25.4931	15.7326
26.98	75.5891	12.1667	9.75605	6.44462	14.6548	10.7043
27.11	58.2752	19.7215	15.7858	11.6407	25.9389	16.0754
27.11	42.8687	12.3458	36.5783	10.459	20.553	12.5483
27.01	51.4067	20.5153	19.4791	13.699	29.1142	16.6399
22.3	37.2966	7.08964	50.3252	7.04761	12.3782	8.18521
22.3	69.0182	15.316	12.6017	8.529	18.3802	13.2459
26.96	42.581	9.6203	42.3357	8.56398	15.0833	10.0726
27.06	58.6801	19.983	15.2682	11.6306	26.0517	16.3107
27.13	78.2358	11.3732	7.86213	5.61523	13.9021	10.1716
27.33	44.1916	20.6152	23.5772	15.7576	32.2312	17.5043
27.14	55.7317	17.6657	20.8897	11.6785	23.3786	14.8155
27.47	41.9067	20.3053	23.9669	16.4777	34.1264	18.0035
27.62	50.2476	6.21213	40.6355	5.29475	9.11694	5.87551
27.29	73.0021	17.1223	7.75181	7.00587	19.2461	14.8283
26.6	54.0086	21.407	16.0105	13.3873	29.9809	17.7169
27.58	55.1986	15.7195	18.982	10.195	25.8195	13.759
27.37	61.005	17.6392	16.2453	10.6389	22.7497	14.4079
27.7	42.1323	9.32151	44.1385	8.36271	13.7293	9.6673
27.5005	79.8835	10.5582	4.38136	3.4154	15.7352	10.7624
27.42	42.8368	13.5715	36.2979	11.8445	20.8654	13.4513
27.69	44.1466	8.99957	43.1533	8.03578	12.7001	8.78579
27.55	59.3147	15.2826	16.7278	9.34727	23.9575	13.3577
27.41	54.4046	8.59353	30.8388	5.95519	14.7566	8.70624
26	64.5988	13.394	18.2572	8.75623	17.144	11.6372
26	49.1847	17.5523	25.354	12.8773	25.4612	15.3977
26.18	9.15205	7.54584	76.2523	13.311	14.5956	11.7095
25.643	6.65297	2.07411	89.2334	1.78785	4.1136	2.29234
11.12	19.0054	14.4341	44.703	19.9412	36.2916	19.2433
19.45	21.5319	15.1136	44.7084	19.0976	33.7598	18.5285
9.45	4.72133	4.67992	66.4984	19.8201	28.7802	19.5875
19.45	10.1975	8.75621	66.4698	16.9862	23.3328	15.3565
17.61	9.8725	9.71337	67.2559	20.0633	22.8716	17.0443
19.26	16.7193	13.9292	53.6787	21.1614	29.602	17.9407
17.61	6.09479	5.43317	75.1075	15.03	18.7977	14.7173
15.5	15.5546	9.15205	58.9517	14.4702	25.4938	13.9876
15.5	19.8184	9.81879	45.472	11.3983	34.7096	14.3257
26.52	52.3543	11.5067	29.1888	8.62526	18.4569	11.084
23.39	27.0206	17.2759	41.0063	19.5705	31.9731	18.2065
26.4833	24.5856	9.46463	61.5084	10.5666	13.9061	10.1048
26.73	57.9868	12.5699	23.0892	8.49912	18.9239	11.5879
26.15	48.5993	3.89698	44.434	3.36088	6.9667	4.06346
26.39	38.537	15.0723	36.6543	14.3162	24.8087	15.2935
26.47	32.8994	12.6469	45.3783	13.3141	21.7223	13.7447
26.1837	7.44435	4.82615	84.2397	6.5924	8.31591	6.13035
27.48	33.0203	6.8958	54.8868	6.06296	12.0929	7.62141
26.29	9.19761	6.51334	80.1102	10.1996	10.6922	8.80939
26.29	6.67365	3.02918	88.1822	2.96281	5.14416	3.24843
26.29	6.16291	3.78874	88.0904	4.35912	5.74672	3.91242
25.95	37.1301	14.8123	36.251	14.0273	26.6189	15.142
25.95	24.1645	3.89749	69.9933	3.56097	5.84215	3.52675
25.95	31.5058	7.03061	49.5652	5.5442	18.9291	8.94856
26.34	39.8922	10.7303	39.8372	9.48579	20.2706	11.7266
26.34	7.35986	2.44572	88.1089	2.18812	4.53121	2.69241
26.34	4.44615	2.43991	90.0703	2.47463	5.48351	3.44203
26.34	8.06599	2.76451	86.6898	2.35143	5.24426	3.2325
26.34	4.91095	1.92751	90.9567	1.6009	4.13237	2.39644
26.34	9.168	5.72269	74.583	5.33757	16.249	8.41676
26.3464	17.8178	7.06435	72.0399	7.56364	10.1423	7.31788
26.35	17.3707	2.7503	78.0156	2.46593	4.61368	2.58804
26.35	15.2207	2.84692	80.1101	2.51706	4.66918	2.69412
26.35	15.3644	1.76254	80.5458	1.50409	4.08982	1.93564
26.35	11.129	2.1693	84.6096	1.83257	4.26136	2.34619
27.22	40.4286	9.74119	40.5346	8.07597	19.0368	10.6597
27.22	38.6394	5.7298	51.1918	4.75651	10.1688	6.37312
27.22	34.648	5.02736	55.5194	3.93846	9.83254	5.90901
27.22	29.3115	5.5883	62.6502	5.16306	8.0383	5.34289
18.68	1.55053	1.38693	95.3817	3.17293	3.06776	2.91268
27.09	40.741	3.60783	50.1375	2.25978	9.12157	4.94675
18.68	6.1746	3.7038	81.3487	5.02246	12.4767	7.12076
15.46	22.8768	6.53774	64.2166	8.30243	12.9066	8.75257
26.37	24.9099	13.1666	48.722	15.3886	26.3681	14.7006
25.635	32.7511	2.54542	62.0865	2.26921	5.16234	2.57282
19.3879	19.5985	4.76666	63.3438	4.65726	17.0577	8.1628
20.25	53.9709	3.89109	38.5869	3.67606	7.44222	4.36442
24.13	32.4392	3.74325	61.526	3.4271	6.03475	3.56936
20.2	82.1883	5.93859	8.46913	4.59242	9.34257	5.98143
20.2	51.8087	20.3784	18.8208	13.8657	29.3705	17.1691
19.39	0.17054	0.1693	99.4783	0.36623	0.35113	0.32627
24.56	0.21882	0.20471	99.3129	0.42773	0.46833	0.39322
24.56	4.93861	3.41505	89.0471	4.60954	6.01429	4.3686
25.94	47.7303	1.30995	46.8514	1.08628	5.41832	1.50057
26.09	30.9826	1.40878	64.2859	1.04399	4.73151	1.81598
25.8	47.3369	1.55928	47.2381	1.31283	5.42497	1.65229
25.8	50.1333	1.91928	44.2349	1.58981	5.63182	2.22392
25.89	44.7977	1.21234	49.9221	1.01509	5.2802	1.37565
26.8	69.8862	5.47743	18.1664	3.3888	11.9474	6.74257
26.8	71.3113	5.39095	17.2558	3.37114	11.4329	6.63839
26.21	43.5841	1.29282	51.2412	1.09061	5.17472	1.32091
26.15	71.2198	4.8367	20.8608	4.29865	7.91946	4.47653
26.15	81.7635	5.63218	8.93513	4.17516	9.30134	5.52516
26.26	18.3109	7.23288	72.6446	7.51077	9.04448	6.58795
26.2693	29.2972	3.98825	63.3136	3.42664	7.38921	4.57804
25.54	49.6208	3.57938	43.786	3.04046	6.59319	3.69664
25.54	60.8116	2.96038	32.7231	2.48477	6.46527	3.11942
26.12	76.7405	5.21069	14.7381	4.52746	8.52137	5.03416
26.12	74.2319	5.07348	17.5554	4.30693	8.21272	4.68641
26.57	37.8802	7.52075	45.4378	6.02916	16.682	8.92329
26.58	40.8192	5.55764	49.1638	4.65577	10.017	6.27401
26.58	56.2967	1.20833	37.8765	0.89978	5.82679	1.4905
26.58	40.5493	4.14565	46.1197	2.3286	13.331	6.24719
26.68	43.9066	5.4846	47.6179	4.76923	8.47545	5.33848
26.56	42.8901	1.22379	51.9778	1.01087	5.13203	1.34988
26.48	42.9562	1.2155	51.9006	1.07736	5.14326	1.24933
14.23	10.3592	9.98479	63.879	20.3923	25.7618	17.6564
26.1652	21.8666	5.39281	70.1414	4.87573	7.99206	5.35262
7.07	31.9266	12.5373	39.9947	15.8759	28.0787	15.4239
21.36	17.7608	14.2501	55.8715	21.8593	26.3677	17.5269
15.2764	10.417	7.30655	67.2843	14.1969	22.2987	13.6595
25.99	22.7324	14.4955	46.2487	16.7522	31.0189	16.4445
26.27	27.9809	10.4171	56.355	11.6793	15.6642	11.435
27.67	5.53256	2.59293	90.2267	2.46778	4.24072	2.59416
27.67	12.205	3.10335	82.7476	2.67626	5.04741	3.13696
27.14	75.4971	3.30188	17.3701	2.69697	7.13278	3.35684
18.31	34.5823	10.1639	47.7191	10.9353	17.6985	11.9007
9.25	15.1681	9.94559	57.4616	18.3573	27.3702	15.8479
26.24	41.1986	11.1829	40.8401	10.1024	17.9613	11.8188
26.88	62.4872	7.53259	27.6595	6.27661	9.85333	6.40089
26.13	45.9147	10.8047	37.4542	9.16756	16.6311	10.9576
26.88	62.2722	3.37333	30.7559	2.71124	6.97196	3.65554
26.88	54.3061	5.5578	37.1999	4.62353	8.49401	5.32579
26.88	42.4746	11.2246	39.5046	9.59418	18.0207	11.4693
26.88	41.9579	12.65	37.5783	11.0363	20.4638	12.9901
26.88	46.3444	1.36424	48.3453	1.08436	5.31027	1.5364
26.16	83.2802	5.52655	7.92995	4.17594	8.78986	5.21114
26.16	94.1276	2.32403	0.9865	0.80869	4.88594	2.3663
26.16	45.888	10.8662	37.9541	9.4687	16.1579	10.9526
28.1814	54.7636	10.2658	30.1088	7.49295	15.1276	9.64215
26.6443	33.0669	10.841	49.4134	11.4204	17.5198	11.966
23.43	67.9038	8.55058	20.0707	6.92835	12.0256	8.00534
26.49	58.5137	10.2934	27.715	7.7416	13.7714	9.26687
26.04	47.8203	15.3155	27.6723	11.8043	24.5074	14.0484
26.04	73.2229	12.816	10.4731	6.76774	16.304	11.4829
27.64	57.3615	4.34655	33.3404	2.71611	9.29817	5.38271
26.3	3.48203	2.36141	92.1875	2.93737	4.33049	2.98082
25.8526	65.3894	4.20127	27.3262	3.67079	7.28435	4.03826
27.25	58.9127	3.70754	33.9346	2.94393	7.15269	3.98293
25.76	60.5163	2.99839	31.9275	1.8746	7.55619	4.17462
25.76	42.0836	3.6969	51.691	3.33249	6.22546	3.50277
28.4478	52.1598	16.3945	19.8771	10.8262	27.9632	14.1229
26.47	61.4673	5.85882	29.5281	4.84738	9.00463	5.586
28.47	50.6051	19.244	21.4053	13.1243	27.9895	15.9841
28.33	13.7596	8.24265	72.8812	11.2938	13.3591	10.1017
28.38	22.1402	10.196	59.2648	11.288	18.595	11.4866
28.2	25.4502	12.5395	44.1277	11.1771	30.4221	13.8858
27.82	17.3095	9.26796	66.8691	11.4203	15.8214	11.0017
28.36	36.9635	15.3433	34.3175	13.5192	28.719	15.0267
28.32	46.0951	7.72456	41.6298	6.24324	12.2752	7.90451
27.03	38.9824	9.02921	45.5374	7.87143	15.4802	9.80146
27.83	36.4157	5.39614	55.5658	4.73094	8.01845	5.25376
23.09	90.4047	7.26086	2.64556	2.45034	6.94975	6.99683
25.517	80.9019	5.48425	9.2775	3.99285	9.82063	5.84387
26.6	39.2234	19.4264	25.9963	17.231	34.7803	18.5575
24.17	24.3606	5.5858	67.6581	5.39393	7.98134	5.35248
24.17	35.7467	7.82692	48.5696	7.19527	15.6838	9.21872
24.17	65.6244	13.1405	15.4595	8.13054	18.9161	12.1021
24.17	71.5373	14.1779	9.29357	6.71207	19.1691	12.9408
23.93	88.1591	3.94697	4.30534	2.59734	7.5356	4.2591
25.8389	30.252	11.1415	47.9613	11.4492	21.7867	12.494
25.71	42.9246	4.69507	49.5921	4.29858	7.48337	4.59373
25.71	41.493	6.38692	48.8702	5.75329	9.6367	6.44612
24.32	53.0452	13.2948	27.399	10.1012	19.5559	12.3849
24.68	61.8777	14.0956	19.7879	9.48247	18.3343	12.1716
25.025	44.8816	8.73675	35.7567	6.84563	19.3617	9.98293
25.11	47.4683	13.6282	31.6861	10.9411	20.8456	12.9618
25.46	5.74378	3.90516	87.3089	5.24864	6.94736	5.04156
24.39	53.3588	15.0191	25.3136	11.1313	21.3276	13.5351
25.47	38.2587	14.9346	35.39	13.7875	26.3514	15.1577
25.26	35.1734	15.349	37.7137	15.3336	27.1128	15.7716
23.2	29.4672	11.4225	48.138	12.0784	22.3949	12.9687
23.18	36.7735	13.2831	38.5152	12.9232	24.7113	14.1844
24.66	80.3871	4.3318	11.6444	3.71177	7.96845	4.49327
25.24	44.4935	12.4584	36.4611	10.87	19.0454	12.5636
25.37	27.9909	13.741	47.1976	16.3035	24.8116	15.3832
24.98	30.491	7.89173	54.4405	7.54573	15.0685	9.26549
23.73	39.5249	12.1758	40.9114	11.8684	19.5637	13.0848
23.91	37.1607	15.4797	36.0445	14.7855	26.7948	15.8647
20.34	33.1705	15.5301	35.885	16.0022	30.9445	16.4489
20.25	37.5444	13.833	35.4714	13.3452	26.9842	14.86
24.12	32.106	15.1201	38.7384	16.1492	29.1557	16.2875
10.72	35.9642	5.25733	49.3805	7.89202	14.6553	8.85042
12.01	33.1926	5.92913	48.5037	8.88956	18.3037	10.1587
24.28	38.9236	11.7843	41.6992	11.0904	19.3771	12.6712
24.57	42.2217	12.8436	37.3798	11.4649	20.3985	13.262
21.31	85.4205	12.2187	3.9884	4.275	10.5911	11.1203
24.54	37.4315	15.9402	34.3268	14.9945	28.2417	16.0253
21.1733	31.7221	14.4882	41.8244	16.2156	26.4535	15.6192
26.06	45.4515	7.33612	43.9027	6.62128	10.6459	7.27041
25.5	23.9857	6.87804	64.4441	6.80741	11.5702	7.59827
20.4288	59.1441	12.0978	24.2668	9.42379	16.5891	11.5175
26.57	46.4131	8.0306	41.4054	7.0222	12.1815	8.22061
21.9267	41.5598	18.7181	26.3545	15.5199	32.0857	17.0498
26.08	41.991	9.19239	28.9419	7.13418	29.0671	11.426
25.4	52.4629	5.79914	39.0939	5.10758	8.44321	5.33172
26.33	22.8645	7.43322	67.5123	7.59731	9.62317	7.05027
22.33	38.2426	13.5913	39.0959	13.1628	22.6614	14.2977
23.22	26.1156	15.6192	43.2183	18.8037	30.6661	16.9079
20	4.3345	3.40574	86.5706	6.91363	9.09492	7.06857
21.88	31.3769	13.3665	41.409	14.4372	27.2141	15.058
22.68	23.987	14.992	45.1389	18.6465	30.8741	16.9472
22.98	28.6105	15.7866	40.0585	17.6004	31.3311	16.8538
23.3	38.8769	9.96641	43.6753	9.48147	17.4479	11.2806
21	76.0534	2.33051	17.387	2.14873	6.55961	2.89962
22.91	44.5897	13.4641	34.3027	11.6994	21.1076	13.6325
23.3	58.8711	18.6485	15.0672	11.0443	26.0617	15.8948
23.41	33.0961	15.1203	39.3694	15.8663	27.5344	16.0049
21.84	58.934	22.3669	13.1985	12.6954	27.8675	18.9608
22.53	45.0996	20.7348	23.1723	15.6384	31.7281	17.7083
22.3667	29.6533	17.1676	36.6229	18.099	33.7238	17.8867
13.1	25.1523	16.5687	39.8236	19.3391	35.0241	18.3259
16.48	29.0303	11.8261	47.7321	14.4464	23.2375	14.2779
16.46	29.4318	15.001	38.9102	16.9497	31.658	16.5487
21.66	50.0092	16.0235	26.0047	12.2127	23.9861	14.5088
23.47	27.8502	16.8585	38.8384	18.3947	33.3114	17.6956
23.72	39.5993	16.0176	32.8269	14.3365	27.5738	15.6709
21.36	42.9993	17.8778	27.6762	14.5599	29.3246	16.3373
21.36	61.482	18.3142	14.0232	10.4901	24.4947	15.827
21.36	71.3559	3.57164	21.0155	3.22119	7.6286	4.34561
22.14	36.0143	13.5729	35.9223	13.0707	28.0635	14.233
21.36	83.1746	9.38615	5.57459	4.24239	11.2508	8.90563
21.36	82.8599	10.982	5.02077	4.31685	12.1193	10.3822
21.36	82.7206	8.68364	5.98187	4.37666	11.2976	8.39854
21.79	51.3837	20.3902	18.946	14.0123	29.6703	16.9513
22.31	36.7247	15.8131	34.6363	14.9819	28.6391	16.0863
21.92	32.7827	15.4789	38.0689	15.9898	29.1484	16.0781
22.05	48.6264	16.942	26.0879	12.6217	25.2856	15.4356
17.11	30.2938	11.5577	46.099	13.3749	23.6072	13.8251
17.115	26.7154	12.787	48.0211	16.3589	25.2635	15.4519
22.09	40.9082	17.2813	29.8954	14.9817	29.1964	16.1845
21.8	47.7043	16.1076	27.8494	12.7908	24.4463	14.9229
22.15	26.7162	12.1509	51.9425	14.6833	21.3413	13.9682
21.5317	49.7634	16.3557	23.1821	12.1951	27.0545	15.0062
20.55	29.497	10.8683	50.552	12.3856	19.951	12.9243
21.62	42.4512	18.0016	27.9751	14.7665	29.5737	16.3717
22.55	38.8851	15.1042	33.6242	13.8993	27.4907	15.0989
21.53	23.1922	15.229	45.4101	18.8503	31.3977	16.8552
16.98	21.5903	6.6623	63.8525	8.39983	14.5572	9.4051
21.93	37.6678	15.118	36.4523	14.4224	25.8799	15.5569
19.7933	34.27	15.1627	37.5786	15.5687	28.1514	15.8791
21.37	32.7227	11.6638	44.1161	12.221	23.1611	13.4526
20.9	39.6855	14.1678	36.0661	13.1252	24.2484	14.8286
20.25	31.1947	13.4001	43.678	15.1144	25.1273	14.955
20.95	27.534	13.4508	42.0746	14.886	30.3914	15.302
20.94	31.5447	16.0169	35.8472	16.6248	32.6082	16.6925
20.71	31.8909	11.6102	44.866	12.4081	23.2431	13.3479
19.63	34.385	14.2063	39.9474	15.2071	25.6676	15.4921
21.21	20.8035	14.3891	48.4153	18.8187	30.7812	16.9208
20.8	32.3854	7.18703	55.8227	7.6266	11.7918	8.12605
21.24	47.9374	16.0165	27.785	12.6702	24.2776	14.925
20.19	23.7663	15.0529	46.9482	20.1232	29.2855	17.155
18.7	32.4375	14.7042	39.2597	16.1364	28.3027	15.9365
16.79	26.5171	12.9399	47.1614	16.5044	26.3214	15.4667
16.37	39.1142	15.2056	33.4477	14.3747	27.438	15.9178
16.59	21.1888	15.0365	44.6064	19.1747	34.2048	18.0989
19.08	26.8293	11.8709	46.6702	13.8511	26.5005	14.3253
20.75	26.7786	13.1711	46.1742	15.6371	27.0472	15.0609
15.7	29.8632	8.48689	52.3111	10.3184	17.8258	11.2668
15.7	24.4578	9.38952	56.9485	12.4002	18.5937	12.2952
14.91	22.597	16.285	44.3633	20.817	33.0397	17.9753
19.43	32.1217	10.9013	47.2087	11.9941	20.6697	12.9864
16.43	19.5272	14.5953	49.0507	20.5718	31.4221	17.8757
16.114	8.29793	7.04491	69.8269	16.0576	21.8752	14.8911
19.77	38.2178	15.6178	33.913	14.5921	27.8692	15.9761
19.8	49.0068	11.6538	31.8912	9.91212	19.102	12.1662
20.36	24.1605	13.6244	48.8099	17.6146	27.0296	15.6749
20.55	38.5589	9.79392	44.5243	9.83099	16.9168	11.3533
20.82	35.2257	14.5459	36.9033	14.5214	27.871	15.3294
20.95	36.9278	13.779	38.3178	13.871	24.7544	14.7115
19.32	25.462	9.94281	49.7325	11.1207	24.8055	12.5058
19.6733	29.9895	15.1405	39.7279	17.0602	30.2826	16.6076
18.54	24.5398	16.1251	41.7102	18.9661	33.75	18.1181
19.44	34.0697	15.1776	38.0804	15.5784	27.8499	16.0081
19.8	33.0052	11.4752	34.2107	11.1027	32.7841	14.2773
19.2	33.0372	14.1568	40.8738	15.6899	26.089	15.6314
19.48	42.2712	17.0422	29.5613	14.3936	28.1675	16.1922
20.05	34.7672	16.2375	33.6392	15.7914	31.5936	16.5582
19.93	26.9931	16.0404	40.6824	18.4405	32.3245	17.2886
15.9	18.998	14.078	46.9389	18.6163	34.0631	17.7048
18.66	18.0913	13.7968	51.3329	19.9141	30.5758	17.4005
19.29	41.7155	12.1078	38.011	11.531	20.2735	13.1993
19.47	20.7678	13.2511	53.2015	19.0428	26.0307	16.0675
19.35	41.7097	9.95161	37.3351	9.33471	20.9551	11.8939
18.81	27.3597	11.5706	47.0284	13.0459	25.6118	13.6618
18.9	26.7517	14.2725	46.6629	17.8447	26.5854	16.0909
19.1933	31.7632	14.0858	42.1945	15.8981	26.0423	15.7228
19.05	41.7304	12.9353	34.3262	11.7118	23.9434	13.9257
12.42	17.0414	8.76605	57.578	14.1788	25.3806	13.7774
19.0571	34.8718	10.9202	43.4092	11.6014	21.719	12.963
17.72	28.8502	12.4407	43.6931	14.1629	27.4566	14.5509
17.82	30.4979	14.1478	42.4115	16.312	27.0906	15.9306
16.98	28.1651	14.0429	41.7525	16.3059	30.0824	15.8223
18.68	30.772	14.45	41.1861	16.3866	28.0419	16.1134
17.71	18.664	11.0575	53.9425	15.2809	27.3935	14.6238
19.4	36.216	15.0044	33.7039	14.4095	30.0801	15.5705
19.96	33.8669	14.4318	36.9518	14.6955	29.1813	15.4223
19.74	31.9966	9.41556	51.9967	10.6105	16.0067	11.0049
17.93	23.5772	10.9208	49.7927	13.4365	26.6302	13.6412
18.75	32.9672	13.5382	41.6466	14.7103	25.3862	15.0978
18.73	25.7999	12.9491	44.2886	15.3357	29.9114	15.1978
16.8	14.8728	8.30097	68.351	12.9514	16.7762	11.8971
16.17	18.8368	11.0783	55.7844	16.8701	25.3788	14.9606
18.53	93.1181	4.12843	2.28278	1.91959	4.5991	4.00366
19.1	50.0231	16.6394	25.4916	12.5581	24.4853	15.2811
15.175	24.7358	12.9052	43.6818	15.6646	31.5824	15.5325
16.93	24.9744	16.1199	42.1906	19.5492	32.835	17.5869
17.36	27.4093	14.8296	42.7499	17.5522	29.8408	16.3004
17.19	35.149	15.0017	36.278	15.2222	28.573	16.1746
20.1	27.7047	14.7012	44.0598	17.7012	28.2355	16.1805
15.33	22.0828	16.0301	45.9727	20.9675	31.9445	17.7661
16.25	25.6546	17.1356	40.1404	19.7579	34.2051	18.6826
14.6	27.4126	11.1652	47.6237	14.0776	24.9638	14.15
19.08	32.0525	9.46993	51.0129	10.8993	16.9346	11.3675
19.9471	29.4729	10.9192	49.3058	12.6154	21.2212	13.1637
17.4	32.9643	8.75163	37.2623	9.01819	29.7734	12.3784
17.57	20.1789	11.2185	57.5791	16.641	22.242	14.6613
16.66	27.6848	13.8062	43.3011	16.3115	29.0141	15.7471
17.58	25.1251	10.9708	48.1302	12.9085	26.7447	13.7088
19.37	35.2684	16.3483	32.8529	15.7401	31.8787	16.7323
18.4	29.3209	16.2196	37.2975	17.3931	33.3816	16.9216
18.52	29.7987	11.5474	43.1157	12.126	27.0856	13.5059
12.7	29.4274	5.18664	39.9021	7.97048	30.6705	11.2019
18.01	24.7194	13.7535	46.4647	17.7173	28.8159	16.052
13.11	16.1022	11.9843	46.6826	18.0063	37.2152	18.9576
17.48	24.9113	15.2545	41.6822	17.872	33.4065	16.9939
18.66	32.3025	9.20284	49.2394	10.2429	18.4581	11.4096
18.13	30.0268	12.8004	43.2826	14.5667	26.6906	14.7424
16.8275	32.4465	12.7643	42.8263	14.5536	24.7273	14.8067
17.99	28.3713	12.3039	47.3478	14.8709	24.2809	14.3487
17.34	24.5437	15.2978	43.9133	19.2956	31.543	17.2962
17.83	29.4022	14.5878	41.9604	17.0005	28.6374	16.1476
22.4	37.7713	4.57363	54.2334	4.2397	7.99524	5.04638
21.97	10.7657	6.38937	78.8655	8.68493	10.3688	7.75471
21.97	7.58772	3.96215	86.2173	4.38282	6.195	4.03158
21.97	20.6369	3.68782	73.1903	3.46894	6.17276	3.71546
14.9	21.4919	15.0092	45.2108	19.3968	33.2972	17.5113
15.33	24.7281	16.5116	41.6868	19.5524	33.5852	17.7363
16.68	27.7601	14.8	42.2989	17.571	29.941	16.3719
16.88	35.5274	14.7181	34.2461	14.8555	30.2264	15.5714
17.88	30.0554	15.1392	36.0242	15.9996	33.9204	16.611
18.13	32.1078	13.0008	43.2212	14.5968	24.6711	14.9212
18.23	34.6632	13.971	34.9159	13.6656	30.4209	15.1852
18.61	28.8191	14.3239	43.563	17.1981	27.6179	16.0764
20.1	12.8178	8.38182	54.1529	9.94561	33.0293	13.5844
13.2	13.2268	10.5269	61.2914	19.3415	25.4818	16.3015
13.37	31.2897	14.1552	39.3476	16.1008	29.3627	16.0333
18.34	3.57494	3.22434	88.1437	8.77301	8.28135	8.18945
17.37	28.9645	13.2714	39.351	14.6775	31.6845	15.3913
14.09	4.6007	3.93349	79.2892	12.4645	16.1101	12.8107
14.09	35.0402	10.6905	42.6203	12.3447	22.3395	13.4738
14.09	32.5898	12.4775	40.2312	13.9859	27.179	14.6809
11.13	39.782	10.1834	27.5607	12.9677	32.6572	15.2398
17.7067	25.2097	16.2454	42.0114	19.3047	32.7789	17.5381
16.1462	20.6568	5.91992	58.8698	7.556	20.4734	9.98098
14.47	24.3155	16.5523	41.2685	19.8163	34.416	18.1492
16.7689	47.784	5.59128	40.0287	5.69688	12.1874	7.57664
16.78	57.6204	8.7639	23.3092	7.74031	19.0705	10.8783
17.7	18.4423	10.5622	54.7238	14.6528	26.8339	14.2553
17.43	25.1172	9.85421	46.3139	10.8078	28.5689	12.7585
17.52	45.4817	9.96344	26.8856	9.79987	27.6327	12.6311
17	30.2052	16.311	35.882	17.1165	33.9128	17.1619
17.2	35.3183	12.1342	41.7935	13.124	22.8882	13.8483
17.89	35.3557	11.0449	44.3097	12.103	20.3346	13.1517
18.21	23.9723	17.0749	43.8244	21.3671	32.2033	18.3477
15.92	25.9178	12.5876	48.6523	16.5155	25.4299	15.2986
17	15.4259	5.98343	69.6194	7.91915	14.9547	9.13764
18.74	28.5719	12.5983	45.9341	14.8779	25.494	14.5126
17.65	31.7711	9.24473	49.6369	10.315	18.592	11.5164
17.03	30.4704	15.5141	35.8197	16.0237	33.7098	16.7389
17.74	31.7077	14.3363	40.863	16.054	27.4293	15.8602
17.6	38.2617	7.00228	47.7519	7.49972	13.9864	9.0655
17.6	36.4427	11.5346	41.3594	12.0024	22.1979	13.498
17.41	42.2668	14.1963	33.1328	13.229	24.6004	14.8219
17.6	8.30914	8.4171	68.9009	18.5387	22.7899	16.8814
16.7	25.9672	14.4208	41.8589	17.0311	32.1739	16.2605
18.45	27.687	14.2803	44.3278	17.5093	27.9852	16.4158
2.3	6.37526	6.7347	36.8716	20.266	56.7531	20.9397
14.9	6.55212	5.57817	68.936	15.5706	24.5119	16.1058
16.014	31.5261	14.6486	34.5555	15.3311	33.9184	16.3117
2.3	7.34542	7.69989	36.7647	21.0665	55.8899	21.9896
-4.35	2.81013	2.6825	7.26426	7.15375	89.9256	7.58951
7.54	6.76793	4.4999	56.3863	14.1037	36.8458	14.7146
8.43	11.1178	9.05166	50.997	17.7869	37.8852	17.0993
7.92	21.9701	15.0846	40.5055	18.8548	37.5244	18.142
16.8	35.4264	14.5904	37.7536	15.1422	26.82	15.8256
17	63.8144	12.1653	14.8532	8.35277	21.3324	12.8157
-3.60159	0.60271	0.53864	1.5258	1.40473	97.8715	1.48826
2.56897	1.20166	1.05137	21.4268	9.18048	77.3716	9.00088
6.23	7.08527	6.92998	50.2701	19.7298	42.6446	19.4537
17.99	34.8547	14.9382	37.0961	15.2931	28.0492	15.8399
17.63	29.9999	15.3747	38.9089	17.0472	31.0913	16.571
17.65	40.5523	10.4195	39.1651	10.1766	20.2827	12.4703
18.1	34.5871	12.3212	35.3776	12.2229	30.0353	14.1692
17.62	23.0219	13.96	46.6464	18.3504	30.3317	16.4757
18.49	52.1233	19.4659	20.0714	13.398	27.8053	16.7184
14.9	18.2052	5.92621	70.1268	7.40052	11.6679	7.78772
12.97	24.9285	15.9546	40.6013	19.1383	34.4703	17.9936
15.67	37.5233	12.4363	40.1136	13.121	22.3631	14.2695
14.18	44.8488	14.0561	31.2115	12.9204	23.9397	15.0547
16.35	24.7606	13.3468	40.7288	15.1352	34.5106	16.0206
16.65	25.315	14.3773	38.9916	15.8647	35.6935	17.3783
17.09	27.1575	15.4088	40.8133	18.1554	32.0292	16.9439
13.14	22.8874	10.3947	51.8907	14.8294	25.2218	14.1886
13.72	25.9068	13.2993	42.1303	16.1917	31.9629	15.8087
13.34	24.9159	10.1486	49.4818	13.6625	25.6023	13.737
20.01	62.6474	9.79743	24.0326	8.34495	13.32	9.2444
20.01	58.8747	5.70466	32.4432	5.37031	8.68209	5.46722
16.48	46.0238	14.4868	31.0869	12.5523	22.8893	14.7791
12.14	24.8845	16.3971	39.9526	19.0584	35.163	18.2253
15.15	23.2975	14.816	45.6969	19.571	31.0056	17.1704
16.05	22.7082	11.761	43.2508	13.1705	34.041	14.9026
16.31	33.6873	14.1774	39.4156	15.3718	26.897	15.9103
16.6	33.3086	14.2883	39.6956	15.5214	26.9958	15.7981
16.48	32.4826	13.5989	33.3551	14.0498	34.1623	16.0809
16.64	23.3647	15.1647	46.3741	19.9803	30.2612	17.0687
12.9	50.183	15.9333	22.6188	13.1351	27.1982	15.5618
17.65	41.8916	9.59194	38.1765	9.55777	19.9319	11.7338
3.5	2.18757	2.12592	32.5942	22.1672	65.2182	22.2655
12.62	12.3494	11.5098	56.425	21.028	31.2256	18.3895
16.4333	27.8319	13.9021	45.3074	17.3865	26.8607	15.9639
-0.6	11.4759	11.3561	32.0553	19.3633	56.4687	21.4634
-0.6	8.3669	9.17981	28.3337	19.531	63.2994	21.7202
-0.6	6.96591	7.45582	26.6798	18.9318	66.3543	20.539
12.8	18.2137	10.088	57.4758	16.4258	24.3105	14.7223
16.67	45.5672	11.5461	32.9781	10.9179	21.4547	13.0581
16.7	32.0728	14.0112	36.592	14.8113	31.3351	15.5525
15.6	36.0898	13.8978	38.5171	14.7554	25.3931	15.2999
16.2	75.0237	11.9133	9.9284	6.98157	15.0479	11.2795
15.3025	23.1245	12.4828	51.1052	17.6233	25.7702	15.5469
12.03	22.997	16.2865	42.5629	20.1051	34.4401	18.0866
12.68	26.6933	15.5361	39.2199	17.8305	34.0868	17.1519
16.2	2.96678	2.95003	89.1623	8.90645	7.87089	8.26363
14.77	28.3028	14.6248	42.2146	17.2809	29.4826	16.347
0.52	29.263	17.5624	34.5172	18.2873	36.2197	18.5895
17.26	21.4209	4.16627	70.239	4.51903	8.34013	5.19333
15.1	14.124	9.64309	55.423	15.6625	30.453	15.0633
15.52	15.9811	3.88127	71.4497	5.17141	12.5691	7.09517
16.69	35.3478	5.61246	46.0445	6.25026	18.6077	8.84228
15.1	8.49211	9.0333	68.3805	20.1816	23.1274	17.4201
14.8	83.3198	8.11346	6.25248	4.65709	10.4277	8.11395
14.8	87.945	7.21661	4.40914	3.74022	7.64582	6.7123
14.8	71.1168	12.5317	11.0552	7.63325	17.828	12.3956
15.1	44.1635	11.0254	29.7014	11.0691	26.1351	13.3895
10.7	0.7315	0.65752	96.8075	2.50368	2.46102	2.40962
13.18	38.851	5.69421	46.3372	7.35461	14.8118	8.93994
-0.2	3.45859	3.4716	19.1798	16.3383	77.3616	16.8673
-0.2	8.04585	8.17095	31.9569	19.2666	59.9973	20.4063
15.6516	57.0585	3.35037	35.0029	3.78756	7.93861	4.82632
13.84	26.9209	5.81965	47.7753	7.99835	25.3038	10.5375
1.6	12.0512	11.2272	38.5708	19.7622	49.378	20.4712
1.6	5.08665	5.23711	33.6119	20.2566	61.3014	20.6438
14.3	48.308	14.3266	22.9425	12.5434	28.7495	15.1378
20.16	49.2979	3.24928	44.0826	3.08646	6.6195	3.62086
-2.9	21.3674	15.7551	33.7486	18.2085	44.884	20.1162
14.3	14.0499	11.0417	52.0749	17.4302	33.8752	16.9537
18.52	40.3503	10.6419	27.6379	10.7438	32.0118	13.734
21.2	68.3414	5.30901	23.1866	4.95884	8.47203	5.19942
21.2	60.5293	4.86591	31.4925	4.57328	7.97814	4.84469
21.2	54.8791	1.8955	39.3009	1.78391	5.81998	2.06684
21.2	50.8487	4.92373	40.8199	4.53807	8.3314	5.1385
21.2	63.3272	1.67747	30.5712	1.5845	6.10159	1.91802
21.2	61.2169	5.00093	30.6259	4.58287	8.1572	4.97714
21.2	58.3592	4.88223	33.8777	4.5717	7.76308	4.65422
21.2	53.1165	5.6197	38.5145	5.23364	8.36904	5.23653
21.2	65.7213	5.15598	26.2012	4.86256	8.07745	4.88481
21.2	49.186	1.91197	45.1334	1.81949	5.68067	2.07083
21.2	54.8554	4.47986	37.8236	4.31324	7.32104	4.30814
21.2	52.3021	1.86834	41.9212	1.80337	5.77668	1.99977
21.2	47.5026	3.14064	46.1169	3.00142	6.38045	3.36835
21.2	59.7002	4.99163	32.2722	4.61356	8.02762	4.8059
21.2	59.0587	5.39951	32.0675	4.97915	8.87378	5.5388
21.2	58.0882	5.37672	33.4542	4.83973	8.45758	5.25324
21.2	60.0004	5.428	31.335	4.94813	8.66453	5.41449
21.2	63.1983	5.71654	27.8594	5.13011	8.94232	5.6977
21.2	57.5784	5.10067	34.2863	4.72371	8.13536	5.00377
21.2	45.7322	2.35625	48.4855	2.31141	5.78225	2.58625
20.4611	60.5706	4.93857	31.3645	4.56887	8.06489	4.78285
21.2	65.0809	5.35973	26.3525	5.01134	8.56657	5.30533
19.7824	64.2408	5.34219	27.1832	5.06277	8.57599	5.38836
20.7208	58.8227	5.35992	32.5716	5.04354	8.60571	5.44775
21.2	60.061	4.80126	32.186	4.55008	7.75301	4.60918
21.2	57.7455	2.09909	36.3466	1.97357	5.90782	2.2397
21.2	56.1243	1.93206	37.9781	1.84354	5.89751	2.15222
21.2	60.1301	4.21927	32.672	3.98843	7.19794	4.11213
21.2	65.674	7.03923	23.9459	6.26104	10.3802	6.84754
15.69	48.306	6.91072	40.0996	7.21824	11.5944	8.14055
-2.9	18.7094	14.6327	33.278	18.4002	48.0126	20.5298
14.3	66.6273	13.2036	15.4691	9.23393	17.9036	12.6763
-2.9	24.6063	16.4296	33.861	18.2349	41.5327	19.4131
11.25	32.8806	4.93568	56.7588	6.77103	10.3607	6.61063
5.97815	4.20183	2.65422	53.2603	14.8184	42.5379	15.4787
13.31	13.6704	3.96707	78.1118	4.76946	8.21785	4.82314
12.45	54.1198	8.93194	28.3496	9.40352	17.5307	11.2977
14.3	46.5963	2.86181	45.8729	3.4917	7.53086	4.35798
5.36	1.0605	0.81757	86.6501	4.00833	12.2894	4.00464
8.4	18.5658	15.0602	43.7091	20.6714	37.7251	19.4016
20.1	35.6751	12.8071	42.8579	13.559	21.467	14.1455
20.1	43.5404	7.19583	45.3848	6.93752	11.0748	7.57816
20.1	42.1129	7.54551	46.4127	7.63254	11.4744	8.05582
20.1	42.8133	6.03263	47.6256	6.01378	9.56103	6.36376
20.1	48.8491	3.38743	44.7304	3.20508	6.42043	3.45124
20.1	50.0304	5.43085	41.4398	5.26512	8.52975	5.38728
20.1	47.3118	4.12808	45.6625	4.07799	7.02564	4.09714
20.1	39.974	4.84372	51.5986	4.84896	8.42736	5.3161
20.1	42.0618	4.97559	49.2204	5.00013	8.71776	5.59355
20.1	33.0769	5.72284	56.1133	5.91068	10.8098	7.05172
20.1	43.9346	5.25943	47.7291	5.13172	8.33632	5.34226
20.1	41.5124	5.13159	50.0654	5.17666	8.4222	5.40708
20.1	38.3039	5.98338	52.5982	6.09372	9.09797	6.20257
20.1	44.0641	5.10071	47.8045	4.97892	8.13142	5.1739
20.1	27.2384	6.78368	62.3083	7.33557	10.4534	7.26413
20.1	35.3711	5.95929	55.2208	6.09217	9.40816	6.31095
20.1	40.8397	5.70304	50.406	5.77526	8.7543	5.71073
20.1	38.2602	5.35432	53.642	5.48285	8.0978	5.29889
20.1	9.07943	3.28126	83.8792	3.40318	7.04135	4.38138
20.1	46.1955	2.10423	48.0712	2.06167	5.73334	2.3003
20.1	40.234	2.094	54.1675	2.06324	5.59848	2.25725
20.1	39.186	6.46268	50.9736	6.60713	9.84035	6.62525
20.1	45.6289	3.18164	48.0189	3.14553	6.35216	3.33288
19.5	18.8635	5.21492	73.2175	5.40592	7.91895	5.14854
19.5	34.2159	2.60618	60.051	2.56792	5.73307	2.69157
19.5	38.3856	1.09146	56.1643	1.08976	5.45013	1.16229
19.5	42.4739	2.5952	51.6329	2.6	5.89322	2.67718
19.5	35.4084	2.54984	58.8977	2.55843	5.69387	2.61174
19.5	33.9593	2.69639	60.2326	2.65831	5.80812	2.8145
19.5	41.8391	6.89072	47.5786	6.9702	10.5823	7.24644
19.5	34.8747	1.30338	59.7384	1.28582	5.38689	1.38669
19.5	44.5751	4.26635	48.2812	4.29032	7.14375	4.18856
19.5	25.6281	1.46256	69.1648	1.46658	5.20715	1.5866
19.5	19.333	2.31142	75.3817	2.28718	5.28531	2.46045
19.5	37.6132	3.94089	55.8015	3.97126	6.58533	3.78051
19.5	43.2558	3.60045	50.2455	3.56595	6.49871	3.51952
19.5	43.2511	3.78958	50.1223	3.74164	6.62666	3.65583
19.5	41.4398	3.54099	52.17	3.56492	6.39021	3.49895
19.5	41.4716	3.54021	52.1352	3.56112	6.39318	3.48682
19.5	34.2662	3.62676	59.4614	3.63635	6.27235	3.50692
19.5	32.1638	2.03801	62.4249	2.01994	5.41131	2.11479
19.5	40.8467	3.57631	52.7865	3.55281	6.36672	3.42878
19.5	42.0433	4.17622	50.9862	4.23417	6.97051	4.10321
19.5	35.6078	3.65771	58.0208	3.62111	6.37136	3.49586
19.5	33.0745	3.69399	60.4352	3.71404	6.49029	3.57467
19.5	38.6758	3.75034	54.7172	3.85086	6.60707	3.71335
19.5	43.6829	2.94538	50.3412	2.93813	5.97592	2.91464
19.5	30.0407	1.98678	64.5335	1.95943	5.42581	2.17669
19.5	31.6657	3.77801	61.9566	3.7771	6.37774	3.58943
14.27	37.6356	10.1884	42.7976	11.3134	19.5668	12.6036
14.27	37.5609	10.2368	42.736	11.502	19.7031	12.7692
14.27	37.7579	10.123	42.7247	11.3686	19.5174	12.5565
9.35	14.0868	6.24445	53.2097	11.8276	32.7034	12.8636
9.35	27.3047	17.1437	36.975	18.7422	35.7203	18.5195
10.2	42.6386	8.22609	31.7551	10.8623	25.6063	12.6941
13.83	64.5172	4.32392	25.4615	4.98784	10.0213	6.33275
16.12	43.0958	10.4921	28.8196	10.6298	28.0846	13.141
14.08	42.8979	6.0873	44.5457	6.98128	12.5564	8.10778
14.04	12.1179	4.74044	71.0392	7.17181	16.843	9.09118
14.04	3.12037	2.37784	90.0886	4.92514	6.79108	4.80681
14.04	2.15318	1.79699	92.483	4.24188	5.36378	4.12356
14.04	3.11021	2.38042	90.1316	4.92168	6.75819	4.79355
14.04	9.38206	4.87544	70.0964	8.20468	20.5215	10.2307
15.06	8.57682	2.65991	81.2519	3.85434	10.1713	5.71601
13.95	1.32771	1.08371	95.3076	2.92463	3.36474	2.90033
14.2467	30.6559	14.5347	38.899	16.6644	30.4451	16.3076
13.09	40.0505	7.98272	45.0144	9.43554	14.9352	10.2917
13.09	39.0324	14.2355	35.4048	14.0676	25.5628	15.4117
12.99	27.931	13.6571	44.4834	17.1702	27.5855	16.1656
4.5	27.8081	17.1976	36.0604	18.7872	36.1315	18.7367
4.5	23.5322	15.8813	38.5108	19.0472	37.9571	19.0274
13.62	28.5362	5.37756	41.4113	7.96516	30.0525	11.4811
9.7	24.5957	12.7809	39.4589	16.16	35.9454	16.3605
9.7	15.8404	7.64072	50.2067	12.7467	33.953	13.496
13.1	67.0546	7.74821	16.9098	7.53079	16.0357	10.206
13.1	57.116	12.1297	22.716	10.4921	20.168	13.0512
13.2733	28.943	17.275	36.4086	18.5824	34.6484	18.6234
13.1	26.9225	15.4272	39.4218	17.9341	33.6557	17.1299
16.67	19.4337	3.75093	73.2091	4.08296	7.35713	4.38783
16.67	26.7508	7.20405	37.916	8.31068	35.3332	14.1696
13.9054	5.14594	4.4441	75.5201	15.089	19.334	15.1343
5.76	24.3245	16.6657	38.0636	18.6941	37.6119	18.8796
5.76	3.30323	3.35062	58.2126	21.5744	38.4842	21.4686
5.76	27.9366	17.5037	35.9566	18.6738	36.1068	18.8604
16.6755	44.2066	3.40037	46.2946	3.70417	9.49885	5.5136
11.71	7.11209	3.66576	82.4626	6.16447	10.4253	6.54873
16.7104	47.5539	3.70448	42.8477	3.87054	9.59841	5.69803
16.7065	70.6154	3.69363	18.421	3.75285	10.9636	6.25356
16.28	79.8023	2.70648	13.1227	2.88997	7.07503	3.9251
16.71	42.7817	6.40493	31.2054	7.04531	26.0129	10.8276
16.71	54.5254	4.28593	27.3383	4.95502	18.1363	8.50276
16.71	81.3181	2.70177	11.4096	2.86276	7.27224	4.15257
16.71	64.0572	4.59956	23.146	4.60902	12.7968	7.25303
16.7054	54.7445	4.1227	27.4944	4.66495	17.761	8.07938
13.96	59.4124	6.30576	30.4331	6.84163	10.1545	6.89374
17.07	87.3376	4.60079	4.61599	3.06621	8.04638	5.31146
17.07	78.2	5.06945	10.3211	4.49433	11.4788	6.97713
16.8	40.9879	3.49956	51.0331	3.85136	7.97902	4.8097
14.09	30.0015	3.82072	62.0977	4.63287	7.90083	4.6757
12.575	42.0417	13.101	33.7149	13.1611	24.2434	14.8031
13.2	24.4672	14.378	38.021	16.7975	37.5118	18.7852
14.49	85.0214	6.55458	6.51399	4.54992	8.46464	6.20449
0.6	13.3565	8.7891	43.0874	18.9862	43.5561	16.3931
13.4	25.4394	14.0126	44.1739	18.1509	30.3867	16.3365
9.7	21.0636	11.9754	50.5323	18.1462	28.4041	15.8712
0.64	40.4103	7.46384	35.0161	14.7333	24.5736	13.0664
13.09	18.6915	13.4269	45.0608	18.1457	36.2477	18.2162
13.1633	39.9855	15.0411	32.6675	14.3402	27.347	15.9373
13.03	17.3081	14.362	48.897	20.7866	33.7949	18.5196
-0.47	8.8954	6.32073	40.5148	17.9011	50.5898	15.274
-0.77	3.86845	3.52907	21.5939	14.1587	74.5376	13.9226
-0.35	7.88837	8.03082	33.1177	17.6397	58.994	17.7563
-0.35	2.94256	2.89746	14.6804	14.1188	82.377	14.4801
12.8267	25.306	17.0828	39.7685	19.6358	34.9255	18.4856
-1.07	7.41717	5.21397	44.2383	15.628	48.3445	12.7273
-1.07	5.99269	4.00684	28.9299	15.458	65.0774	12.6023
-1.07	4.75057	3.70692	23.009	14.929	72.2404	13.8437
-1.07	16.1022	6.2292	40.7466	20.5515	43.1512	15.5097
-1.07	49.2426	6.26883	29.1159	16.0338	21.6415	12.3437
12.77	26.5675	15.8739	38.6212	17.8608	34.8114	17.5132
12.87	27.3018	17.2268	38.1172	18.9956	34.5809	18.5113
9.32	1.87774	1.78101	88.1177	10.3561	10.0045	10.1833
12.6875	39.455	14.2155	31.7097	14.0975	28.8353	15.7417
12.68	22.6667	15.207	41.6397	18.7058	35.6936	18.1227
12.58	26.0388	5.28775	36.1932	9.64802	37.7679	14.2766
12.6833	29.7426	13.7902	41.5081	16.6332	28.7493	16.0452
12.6267	25.5921	13.5151	37.5595	15.3801	36.8484	17.1646
12.622	31.8047	15.2657	32.949	15.8469	35.2463	17.2132
12.63	36.649	13.8518	37.4786	14.6666	25.8723	15.5834
12.64	26.9842	13.5595	41.9096	16.4093	31.1062	15.8377
9.48	5.79778	4.95572	75.1499	15.7405	19.0524	14.4645
9.48	3.75529	2.82988	84.7916	8.02418	11.4531	7.86633
9.32	1.01005	0.85931	94.8932	3.72131	4.09675	3.70134
12.58	40.8504	15.7682	30.6289	14.6431	28.5207	16.1701
12.61	21.0731	12.4021	46.0026	16.7023	32.9244	15.8714
12.61	23.7855	16.4256	40.8622	19.5329	35.3523	18.6273
12.56	21.7901	14.5134	47.1971	20.1326	31.0128	17.0371
11.79	38.1903	3.11494	53.876	4.23316	7.93375	4.55325
11.79	31.0218	3.34273	51.1911	6.06154	17.7871	8.12445
11.79	25.5763	5.154	51.6242	8.33706	22.7995	10.3158
0.1	31.4927	13.7755	33.9484	17.6421	34.5588	16.4763
12.38	41.616	11.4581	33.9414	12.4277	24.4426	14.2213
12.38	26.0729	16.981	38.7456	18.9966	35.1815	18.6106
-3	0.23015	0.2226	0.68666	0.62539	99.0832	0.66651
11.83	24.5672	13.6691	45.246	18.5505	30.1868	16.5506
11.83	26.4119	16.4566	38.057	18.5867	35.5311	18.2799
11.83	27.0389	17.1282	38.0126	19.1706	34.9484	18.4015
11.6	56.1955	8.12855	26.2942	9.07916	17.5103	11.1556
10.98	2.38301	2.05705	88.1418	8.25039	9.47515	8.15037
11.19	31.1775	9.40118	49.3989	12.7634	19.4235	12.6057
8.942	36.6163	10.3356	39.8546	13.2006	23.5291	13.8817
8.87	37.538	8.16667	41.7381	11.3596	20.7239	12.3246
10.7688	16.9739	2.73541	74.5327	4.12977	8.49337	4.59714
10.6475	14.8678	2.37472	77.1188	3.43527	8.01343	3.73631
10.45	31.7797	8.55167	45.7483	11.935	22.472	12.5109
10.45	24.8188	1.52527	67.7924	2.17445	7.38879	2.29944
10.6633	37.9747	9.46549	42.235	11.5979	19.7903	12.5408
0.11	32.3014	10.4878	36.4202	16.7059	31.2785	14.3015
11.14	17.1232	12.909	51.6129	20.4859	31.2639	17.3615
11.14	41.4847	15.6772	26.123	15.2841	32.3924	17.1369
7.42	19.111	14.3602	40.8425	19.2761	40.0465	19.4779
0.435	31.6412	9.30472	33.7569	17.0134	34.602	14.4305
0.17	26.5685	11.0176	39.4034	17.792	34.0281	14.7874
6.99	14.9537	11.8999	43.8991	19.7717	41.1472	20.2182
0.17	61.2991	20.6109	21.083	15.6544	17.6178	14.573
5.27	14.9016	3.58258	37.2643	17.4048	47.8341	18.2402
1.08632	18.2121	6.13277	39.9409	18.0578	41.847	15.1671
0.17	0.58468	0.51873	13.2682	4.63679	86.1471	4.52014
7.22	11.0486	11.1552	50.0449	20.3404	38.9065	19.2526
11.15	12.6633	11.9658	53.681	20.7797	33.6557	18.6482
10.36	16.1577	14.0374	50.2415	21.4383	33.6009	18.525
0.1	46.8413	14.1681	28.557	16.1871	24.6017	14.9874
12.8	59.0373	2.75334	33.4427	3.64889	7.52	4.32575
9.9	25.9813	16.6539	39.0087	19.0398	35.0099	18.4799
9.31698	1.60953	1.39491	91.0426	6.96867	7.34783	6.92185
0.16	38.0475	11.1715	32.9881	16.4197	28.9644	14.6337
9.8	43.5743	10.446	35.2895	11.9649	21.1362	13.4613
9.7	63.0841	6.16054	20.7062	8.33953	16.2096	10.083
3.652	11.2847	10.731	42.1375	20.4115	46.5778	20.6674
10.51	33.9148	6.30591	42.9001	9.39193	23.1851	10.9465
10.0717	4.48791	3.11847	82.8548	8.81231	12.6573	8.83221
5.89588	3.50786	3.50889	56.1078	21.0753	40.3843	20.9718
6.19333	7.18179	7.4544	50.7384	20.6305	42.0798	20.2082
3.36	17.9329	14.5893	39.0393	19.3505	43.0278	20.145
6.99333	1.70047	1.65255	81.1049	16.1133	17.1946	15.9813
6.93	7.95903	7.9877	53.4532	20.6708	38.5877	20.2502
9.82	5.92579	3.15513	82.8844	6.3768	11.1898	6.67253
5.27	5.53858	5.58287	50.0502	20.1176	44.4112	19.7406
6.69	4.67386	4.85669	57.4696	21.4965	37.8565	21.2196
6.7	9.37174	9.22954	50.7808	20.5823	39.8474	20.062
6.7	28.9342	17.3408	35.8242	18.5826	35.2416	18.4978
7.01	5.44285	2.58823	66.1031	10.5955	28.4541	11.6777
12.77	71.125	2.57829	21.7288	3.36205	7.14615	4.16598
14.56	44.0921	16.8079	26.1923	14.3176	29.7156	16.3081
14.56	75.8784	15.9034	8.20734	7.91227	15.9143	13.7916
9.27	30.4516	11.1728	42.0018	14.7291	27.5466	14.8492
14.35	83.5549	7.37891	6.42664	4.5744	10.0185	7.53716
4.7	1.49217	1.43283	58.0352	19.4667	40.4727	19.3497
14.01	35.0534	14.1282	33.2278	14.6864	31.7188	15.7885
6.6064	3.29431	3.26414	63.5647	21.0313	33.1409	20.7948
8.84	3.1895	2.98274	78.9209	14.3932	17.8896	13.8721
5.4	4.84869	5.01447	51.604	21.6282	43.5473	21.4721
4.16	2.74503	2.7273	46.4587	21.4858	50.7963	21.504
8.68	58.5694	23.1758	18.8054	15.9061	22.6252	17.2807
9.17	3.55883	3.28544	73.1393	17.0684	23.3019	16.8998
4.20067	4.58626	4.73265	44.1007	22.0946	51.3131	22.225
4.64636	3.32157	3.21503	45.8073	22.5998	50.8711	22.5753
6.14	3.13389	2.89909	73.9137	15.9712	22.9524	15.2752
3.42	27.7336	17.3352	35.6858	18.3611	36.5806	18.8819
4.4	14.1742	11.3021	48.2012	20.0453	37.6246	17.5252
6.06083	4.06475	3.90948	61.9523	18.6544	33.983	17.9014
5.8	3.33376	3.45905	62.4024	19.3296	34.2638	18.6732
7.72	11.8114	9.12177	59.4224	19.2714	28.7662	16.6072
1.88	1.62904	1.46988	17.2437	11.5248	81.1273	11.4016
1.88	8.26455	8.29873	43.4462	18.4545	48.2892	17.3856
1.88	11.1606	7.83258	52.2237	18.7024	36.6157	15.976
1.88	13.6828	8.50831	51.7011	18.5163	34.6162	15.5152
8.59	32.2736	11.0348	33.3637	14.3067	34.3628	15.4329
8.61	41.0932	9.45013	35.674	12.2551	23.2328	13.534
-3.1	16.7469	13.5863	32.4161	18.6727	50.837	20.4166
8.62	48.9684	15.2635	22.6485	14.0952	28.3831	16.0265
6.06333	3.04129	2.99929	66.86	19.1209	30.0987	18.4178
6.4	21.6292	13.905	43.0665	19.0015	35.3043	17.1365
6.36	13.4548	11.4319	50.4936	20.3718	36.0516	17.8964
12.53	6.22048	4.28698	82.4065	8.71987	11.373	8.28217
9.23	18.9	14.9987	43.8175	19.9376	37.2824	18.746
5.33	22.0401	16.0707	39.0218	19.2036	38.9381	19.4448
2.58	20.5289	15.7516	37.6925	19.2799	41.7786	20.0738
6.9	28.2648	13.7459	39.0008	17.1478	32.7344	16.5582
5.29	8.85595	9.07975	46.3852	20.9108	44.7588	20.9038
-4.7	4.94877	5.32828	14.2143	13.5729	80.8369	14.9755
5.72	5.56504	5.53183	49.3402	21.3825	45.0948	21.5162
7.25	29.9525	12.5555	41.1144	16.3741	28.9331	15.7596
7.51	14.2472	4.48837	72.3382	8.12273	13.4146	7.99736
7.51	19.0488	4.53779	67.9533	8.04725	12.9979	7.88681
-4.7	4.4768	4.7197	12.4999	12.4815	83.0233	13.7158
3.22379	3.18652	3.10175	36.7239	21.7316	60.0896	21.8544
4.92	5.1018	5.22942	49.3921	21.6918	45.5061	21.6225
3.61	27.4503	9.09846	44.0462	15.7902	28.5035	14.0012
7.16	19.7283	15.3375	43.2436	20.4053	37.0281	18.4419
7.26	6.60992	5.15037	70.9717	15.6109	22.4183	14.3792
7.16	5.18953	4.14348	72.0481	15.1517	22.7624	14.2338
7.18857	7.24172	6.60261	63.0751	19.0365	29.6832	17.2145
-0.47	14.1388	12.3567	34.9858	18.868	50.8753	20.409
-2.53857	15.4679	13.473	32.4781	18.9393	52.054	21.2098
4.70933	17.384	4.64277	50.4292	12.857	32.1869	12.2866
7.1475	25.4375	11.6013	44.888	16.9145	29.6745	15.5709
7.14	21.4633	10.3293	50.3579	16.6579	28.1788	14.9026
7.1225	15.6778	12.4403	49.4125	20.1227	34.9096	17.5163
7.16125	14.0394	5.1152	70.6423	9.82756	15.3183	9.39325
7.155	15.6467	5.38966	68.8526	10.2759	15.5007	9.60636
7.13143	11.7939	7.38256	64.8085	16.0344	23.3976	14.2725
5.5	7.06117	6.2135	58.3552	18.6984	34.5837	17.1328
6.55	5.07528	4.62032	68.8589	18.0748	26.0658	16.7375
14.01	58.6732	19.455	15.6419	12.7351	25.685	16.7748
-5.29242	2.03355	1.94835	4.70226	4.60794	93.2642	4.99339
-3.8	7.53422	7.01687	22.9979	16.092	69.4678	16.6546
-3.15	19.5321	15.3962	32.9149	18.489	47.553	20.929
8.16	25.4304	17.081	38.0764	18.988	36.4932	18.641
3.14	6.94998	4.34784	62.3023	15.419	30.7477	13.8933
7.31	36.1864	11.9096	35.7369	14.431	28.0767	14.9688
11.35	9.22336	4.64114	79.9676	7.07904	10.809	6.97874
10.63	23.7037	5.25214	64.299	7.89916	11.9973	7.70763
10.63	44.4352	7.75492	39.9384	9.67914	15.6264	10.6023
9.202	20.1573	3.56901	51.2219	9.42441	28.6208	11.6404
8.25	14.2847	7.1724	65.6844	13.9149	20.031	12.7084
8.82	16.5359	4.73235	56.0859	10.5157	27.3783	11.7269
-1.99444	4.52872	4.38353	18.4134	15.5066	77.0579	16.1216
1.61	4.34162	4.15065	32.9822	17.8583	62.6762	17.6245
2.43	6.23047	5.23249	52.7054	17.5508	41.0641	15.7618
3.11	22.5276	9.33832	37.1095	17.9532	40.3629	16.8261
10.7069	45.7288	3.35014	34.5299	6.77968	19.7413	8.99738
0.9525	17.0071	14.7253	35.776	19.0354	47.2169	20.9781
8.385	18.4611	12.4157	48.94	19.3762	32.5989	16.7547
13.19	36.9786	9.43796	41.5739	10.9733	21.4475	12.5992
13.19	22.0531	4.17185	62.3685	6.35912	15.5783	8.22345
-0.42	11.6807	11.1534	32.9616	18.9424	55.3578	20.7084
2	10.4938	10.2297	38.4126	19.8761	51.0936	20.6887
2.90963	2.97964	2.69366	36.3931	18.1428	60.6273	17.863
6.95818	22.9152	6.91339	54.7587	13.0623	22.3261	12.4806
5.15	10.7283	5.82313	66.6929	14.4852	22.5788	13.0663
5.15	4.56589	4.47067	57.8148	18.8226	37.6193	17.8154
5.15	14.257	12.7814	42.2603	19.7982	43.4827	19.9901
13.48	37.9986	5.23919	51.7474	6.40246	10.254	6.60406
2.79	14.7012	2.85437	44.5073	14.5261	40.7915	13.2584
2.79	27.9443	2.92192	33.7896	15.2449	38.2661	13.9606
2.79	29.1542	2.95107	29.6555	17.5587	41.1903	16.2898
2.79	7.75765	3.42488	42.7331	19.4461	49.5093	17.9623
0.5	8.77806	9.00779	33.8103	19.6346	57.4116	20.8639
3.56	8.08226	8.23216	42.2497	20.5002	49.6681	20.9958
3.40947	7.98761	5.37024	48.1304	16.8867	43.882	15.7601
5.8	20.3093	13.4391	44.185	19.3526	35.5057	17.0866
2.79	6.03053	5.02604	42.0891	18.3762	51.8804	17.6283
1.76154	6.79375	7.15154	36.0714	20.0295	57.1349	20.7881
1.01	1.3353	1.25793	8.08419	8.55371	90.5805	8.66783
10.49	44.3554	3.71264	33.1422	7.68286	22.5024	10.1303
4.33	24.182	16.7097	37.622	19.2404	38.196	19.2962
4.15	12.4571	11.8668	42.0083	19.9332	45.5346	20.4711
1.66	4.07358	4.09211	34.2864	17.3828	61.6401	17.134
1.58	1.51694	1.36229	34.4486	9.23766	64.0344	8.86698
5.725	8.0234	7.51907	47.3234	20.9223	44.6532	20.9873
0.67	22.8116	16.2193	35.7982	18.7026	41.3902	19.6721
6.84	31.2433	10.7616	42.6141	14.9949	26.1426	14.6712
6.84	24.7642	8.10666	51.5632	13.9472	23.6726	13.0265
7.39	34.3018	12.5478	38.7239	15.2428	26.9744	15.3442
4.33	2.04738	1.97706	43.239	22.3205	54.7136	22.3265
4.33	2.09085	2.01863	47.2398	19.9032	50.6693	19.7701
4.33	20.8228	15.6804	38.6591	19.1814	40.5181	19.7213
4.16	2.63212	2.57158	42.9802	21.273	54.3877	21.2607
2.94	4.35016	4.39541	38.4268	21.0204	57.223	21.2158
1.58	15.0658	12.9065	38.3745	19.3304	46.5597	20.2647
2	4.4131	4.52334	32.8606	20.6134	62.7263	21.0709
3.49	20.0109	6.95555	39.3701	16.4676	40.619	15.3816
10.95	53.1128	3.37372	30.0915	6.19267	16.7957	8.23434
4.05	57.5577	14.0124	22.2149	13.3671	20.2275	14.0826
3.73	18.4792	14.9121	39.0558	19.4532	42.465	20.0038
2.41	17.747	14.4581	38.743	19.6441	43.5099	20.1989
2.16	1.57518	1.48437	14.8386	13.8638	83.5862	13.9913
3.39	7.18158	6.46612	43.5382	18.5672	49.2802	18.1857
5.19	25.5547	8.89835	37.6723	15.1562	36.773	14.8741
10.67	45.3095	11.0063	34.1588	11.9508	20.5317	13.4927
0.5	15.1409	12.8986	39.8746	18.7434	44.9845	17.724
7.3	15.2934	4.80971	45.2277	12.2537	39.479	13.5337
4.03667	21.1008	15.3992	39.2649	18.9643	39.6343	18.5385
4.5	3.88513	3.55635	58.9198	17.516	37.195	16.6898
4.5	3.71444	3.29145	67.9947	16.3747	28.2908	15.4642
4.5	3.45908	3.30853	59.3462	18.0164	37.1948	17.2412
4.5	7.52967	7.46288	52.3049	19.4811	40.1654	17.9773
4.5	3.25236	3.24084	56.8942	17.9681	39.8534	17.245
4.5	4.35459	4.63726	47.3195	19.6215	48.3259	19.3836
4.5	3.83484	3.94935	48.5751	19.1339	47.5901	18.8231
4.5	15.1463	13.4812	42.099	19.591	42.7547	19.0907
4.5	27.0816	7.66831	45.8261	14.6857	27.0922	13.3078
5.27	2.38894	2.10327	68.7772	15.4743	28.8338	15.1718
4.14	3.06353	3.088	44.5889	21.0636	52.3475	21.0272
3.94	3.1217	3.05712	47.9507	17.9546	48.9276	17.5976
1.5	12.7826	12.0396	36.5374	19.9764	50.68	21.3829
1.26	3.9305	3.60908	34.5696	16.626	61.4999	16.0233
1.32	3.46665	3.54021	25.6014	18.5549	70.932	18.9965
3.03211	2.76628	2.65713	39.1106	17.6096	58.1231	17.2653
6.68	34.9297	16.9347	31.4271	17.5226	33.6431	18.0801
4.05875	45.8953	7.16383	33.654	12.7189	20.4506	12.5745
4.51	21.7273	15.6941	38.5482	19.2925	39.7245	19.4457
5.49	11.9482	11.4809	44.5502	20.1338	43.5016	19.8653
5.49	12.0787	9.70984	52.4608	19.7709	35.4605	17.3434
5.49	3.78803	3.47891	57.0298	18.0727	39.1822	17.7048
5.49	1.58757	1.45424	76.5443	14.7573	21.8681	14.5085
4.5	4.62565	4.46351	55.2964	18.0567	40.0779	17.0558
4.5	1.42312	1.28517	59.7436	15.9611	38.8333	15.8153
3.7	22.4845	16.655	37.7109	18.9946	39.8046	19.5252
3.94	26.0401	12.7671	37.0425	17.3128	36.9174	16.3988
3.94	9.20373	7.31654	53.0068	18.8629	37.7894	16.8554
6.56333	51.4477	19.6608	22.7334	15.6824	25.819	17.0543
6.7975	14.927	11.971	50.0536	20.0716	35.0194	17.401
5.74	34.0472	16.097	32.2073	17.1498	33.7455	17.5666
5.29	8.77447	7.45882	56.3558	19.301	34.8698	17.2246
4.29	2.42868	2.09364	72.4881	14.215	25.0832	13.6852
4.29	3.7459	2.82275	72.4416	13.4198	23.8125	12.664
3.75	10.7623	10.7262	41.494	19.9268	47.7437	20.2644
1.76	2.83368	2.50796	31.047	14.9035	66.1193	14.371
1.76	1.10492	0.98942	7.67093	7.46661	91.2241	7.53053
1.76	1.54453	1.35774	17.5037	10.105	80.9518	9.86709
2.48353	2.55747	2.21785	47.7756	12.2709	49.6669	11.6678
8.17667	40.5922	8.62871	40.2535	11.4353	19.1543	12.1576
7.79	46.1085	7.74317	36.3539	10.6646	17.5376	11.5888
7.77	33.5877	5.8732	48.8849	10.1508	17.5274	10.3461
3.1	5.94564	5.86564	38.438	20.8126	55.6163	21.1016
3.1	2.78528	2.6044	35.7999	18.1255	61.4148	17.9774
3.1	3.13362	2.96808	35.1712	19.5174	61.6951	19.4331
6.55	21.4151	15.9854	40.2958	19.7586	38.2891	19.1431
5.17	26.944	17.2682	36.4483	18.8281	36.6078	18.8618
6.14	27.4754	17.4299	36.3307	18.8951	36.1939	18.8456
5.79	1.81949	1.7554	69.6643	19.1191	28.5162	18.94
4.29	1.87009	1.75883	47.2171	19.5716	50.9128	19.4304
3.37	0.64635	0.57791	23.4631	10.7986	75.8905	10.7257
3.23167	1.93631	1.79859	34.1168	16.9853	63.9468	16.8052
1.02	5.18601	5.4469	30.8797	19.859	63.9343	20.5277
5.85	4.34987	4.26826	57.4385	19.0354	38.2116	18.3883
9.73	31.0226	10.358	45.8451	14.103	23.1322	13.7345
9.73	40.7925	3.24829	39.0027	7.15149	20.2048	9.04941
9.73	34.5871	10.1833	43.8944	12.8691	21.5185	13.4019
7.52222	38.4197	6.37205	45.6555	9.93099	15.9248	10.1241
6.33667	38.4915	18.7533	30.4436	17.5829	31.0649	17.6766
6.2175	25.272	12.433	40.9862	17.0718	33.7417	15.8325
7.18	24.095	16.8357	38.9774	19.1197	36.9275	18.6688
4.52	43.4678	13.7872	29.6619	15.0088	26.8704	15.9387
5.76	11.5209	8.4171	50.6701	17.9457	37.809	16.4441
5.76	9.68798	8.81797	53.1638	19.6561	37.1482	17.7503
5.76	4.59102	2.98455	75.4353	11.5729	19.9737	11.2557
5.04	25.9495	17.3137	37.0829	18.9337	36.9676	19.027
5.81	26.4429	17.1319	36.7791	18.7111	36.778	18.8888
4.1	2.98242	2.76968	53.0769	16.2629	43.9407	15.8403
4.1	1.24461	1.10468	58.9761	13.7444	39.7793	13.6309
4.31	14.6187	5.05837	57.0057	14.0865	28.3757	12.9016
4.31	3.12628	3.00105	45.9736	20.8978	50.9002	20.8322
7.18	35.7528	7.92254	41.1037	12.1271	23.1435	12.6319
9.73	40.7523	10.1077	39	12.1118	20.2477	13.0564
9.73	39.6247	3.39577	36.843	7.74909	23.5324	9.85267
6.15	27.3098	7.83457	48.2462	13.8471	24.444	12.9989
6.15	13.7499	6.96279	63.6545	14.8945	22.5957	13.2755
6.15	13.676	7.58237	59.5975	16.4415	26.7264	14.6308
5.99	43.5637	14.0611	30.0916	14.6107	26.3447	15.9104
5.99	32.5927	7.43794	45.0088	12.6817	22.3985	12.453
6.59667	27.3266	15.6041	36.2586	17.6359	36.4148	17.8086
6.4425	31.5817	15.0058	33.192	17.2225	35.2263	17.7305
6.615	38.0554	14.9385	29.5322	16.0578	32.4124	16.9125
6.31	30.4489	15.0519	33.7543	17.2465	35.7967	18.296
4.475	21.9753	16.2565	38.4832	19.2545	39.5415	19.4872
4.36	1.23937	1.11876	68.7871	14.2943	29.9736	14.1028
4.36	1.08796	1.01335	71.5225	13.9455	27.3895	13.7389
5.08	21.7102	10.1202	41.1591	16.4001	37.1307	15.6452
5.97	12.4804	12.0088	45.1431	20.0328	42.3765	19.8042
9.89	29.9525	10.6296	45.8451	14.5881	24.2024	14.3291
10.68	61.6155	4.27841	14.4834	8.20128	23.9012	11.01
5.96	38.4146	12.5788	34.6031	14.8765	26.9823	15.3085
5.96	21.7512	16.3008	39.9265	19.4965	38.3223	18.9798
5.96	4.74255	3.65159	71.4825	14.7119	23.7749	13.9168
5.96	26.1553	5.54674	51.0882	11.9836	22.7564	11.5297
5.96	4.46104	4.47114	56.1407	21.3852	39.3983	21.1561
5.99	13.1752	11.9328	44.537	20.1187	42.2879	20.3195
6.43	23.7544	16.7494	38.7134	19.4155	37.5322	19.1271
4.52	25.1431	16.5436	36.8546	18.7993	38.0022	19.1505
6.72	19.8345	15.5671	40.9191	19.7894	39.2463	19.3721
6.06	5.70649	5.32983	63.982	18.5499	30.3115	17.0777
6.06	20.7982	15.9065	40.6377	19.635	38.5642	18.9832
6.06	19.653	14.6286	43.0561	19.7705	37.2908	18.0052
4.56	20.1067	14.7822	40.805	19.2443	39.0883	18.1729
10.13	30.1004	13.0991	41.8752	16.2128	28.0244	15.8774
10.285	52.8035	4.93097	36.8541	6.46459	10.3424	6.99081
2.01	27.4338	17.1842	35.4288	18.4616	37.1374	18.8068
0.25667	26.0632	17.1322	35.258	18.8754	38.6788	19.396
6.49667	36.2777	14.5705	32.1913	15.914	31.531	16.6717
5.96	40.4187	12.8787	33.7878	14.6573	25.7935	15.5107
5.96	3.98515	3.22514	72.3424	15.0449	23.6725	14.3383
5.84	30.2628	12.3029	40.7985	16.3965	28.9387	15.6783
5.84	17.3358	7.22467	60.7837	14.344	21.8805	12.9383
5.84	18.2798	7.86081	55.3591	15.6054	26.3612	13.98
5.94	26.9926	17.1023	36.4808	18.7961	36.5266	18.9544
5.94	35.2063	8.56893	36.2793	13.5576	28.5144	13.6708
5.574	22.4979	12.2205	40.8427	17.5122	36.6594	16.5027
4.6	20.5555	15.8954	39.214	19.3868	40.2305	19.6498
3.09	6.7728	5.95806	53.1337	18.397	40.0935	16.5281
3.09	27.9324	17.0182	35.3943	18.423	36.6733	18.8513
3.58	33.4595	17.7101	33.036	17.9234	33.5045	17.8181
7.8	26.5913	16.9953	37.657	18.844	35.7517	18.4563
7.8	27.4853	17.0387	37.3126	18.7675	35.2021	18.5589
5.83	8.94392	8.90536	46.7697	20.7303	44.2863	20.806
3.17	3.72874	3.65551	38.5928	21.4638	57.6784	21.6048
3.66852	3.85858	3.29206	43.5395	18.3148	52.6019	17.8748
3.17	4.87657	4.42431	38.2094	20.0039	56.9141	20.0116
3.01	23.1244	16.8243	37.0313	19.1677	39.8443	19.8406
2.6025	24.1674	15.4916	36.163	18.8232	39.6696	19.2349
5.73	29.0931	12.6686	40.3402	16.9421	30.5667	15.8464
5.73	26.7005	12.7329	41.5743	17.3661	31.7251	16.1305
5.84	38.0318	7.4171	39.9293	12.301	22.0389	12.5115
5.87	48.4202	20.1575	25.0774	16.5287	26.5024	16.9511
5.73	28.9717	14.4436	36.2879	17.5125	34.7404	16.9828
13	1.55153	1.07356	92.3867	2.07282	6.06179	2.16762
1.82	7.12724	7.56556	39.7906	18.128	53.0822	17.8019
7.8	29.2126	17.6013	36.0305	18.83	34.7568	18.6745
1.57	6.31722	5.51862	34.4254	20.7365	59.2573	20.6437
1.57	4.68214	4.19132	31.216	19.1191	64.1019	18.9835
1.72706	2.86264	2.80066	22.7982	17.3845	74.3392	17.6041
4.76	3.25253	2.8802	49.8558	19.5608	46.8916	19.3989
4.76	5.1964	3.98794	49.2606	17.7466	45.543	17.5186
4.76	14.4787	4.69533	50.8126	13.3454	34.7088	12.8558
6.05	42.6859	20.4272	27.7418	17.4838	29.5723	17.6561
5.73	6.20352	6.00037	60.9106	19.1423	32.8858	17.5084
5.25	10.505	7.88496	56.8303	18.8833	32.6647	16.5222
3.69667	24.9557	17.1669	36.5244	19.022	38.5198	19.7207
5.46	32.2868	17.3572	33.8007	17.8789	33.9126	17.8395
6.15667	30.512	17.3662	34.6859	18.2275	34.8021	18.4931
5.44	13.8488	12.7738	46.1058	20.2749	40.0454	18.6739
10.33	69.3322	8.06659	17.6295	8.32094	13.0383	9.2205
6.51	27.7838	17.2546	36.3928	18.8122	35.8234	18.7657
5.83	26.6685	16.8862	36.5039	18.6645	36.8276	18.8413
1.06	1.43556	1.2961	28.235	8.50899	70.3294	8.11245
0.2	2.1566	2.05974	12.0706	12.1779	85.7728	12.4692
0.2	1.68704	1.6047	8.88499	9.50013	89.428	9.69919
0.89	2.42507	2.45322	16.0073	14.6439	81.5677	14.9537
6.36	27.429	17.2882	36.39	18.5888	36.181	18.7366
2.79	14.5283	12.815	38.8284	19.7499	46.6433	20.524
1.06	47.5223	9.32704	28.2953	15.483	24.1824	13.8022
5.39583	3.7929	3.11677	75.0223	14.072	21.1848	13.3306
5.46667	23.7208	16.4257	37.803	18.8859	38.4763	18.9495
7.86625	12.5848	8.36379	57.2403	17.0654	30.175	15.4323
10.43	57.7241	4.95689	14.4598	9.40699	27.8161	12.5893
4.7	44.8939	16.3576	27.0553	15.8338	28.0508	16.7569
7.73	31.9932	12.7948	39.9195	15.8215	28.0873	15.4698
7.87	24.27	13.1748	36.9872	16.9882	38.7427	18.0837
4.3	7.67768	5.07414	51.5975	15.8272	40.7248	14.9673
4.3	31.4541	4.41357	42.0612	11.5815	26.4847	11.0678
5.21	25.0291	10.3361	44.5339	16.4559	30.437	14.9789
5.21	35.4547	3.24236	38.5628	9.9179	25.9825	10.1308
2.8	1.66259	1.54705	21.0106	17.466	77.3268	17.534
4.75	19.8546	13.5942	43.4041	19.4085	36.7413	17.2765
6.6125	18.7669	11.0997	50.9395	18.5361	30.2936	15.9724
5.44	28.0795	1.96281	46.9358	9.36201	24.9847	9.68955
11.8213	15.6459	4.08557	74.4312	5.62417	9.92292	6.00692
0.42	2.55408	2.30511	14.56	12.8186	82.8859	12.8894
6.39	25.6741	17.0481	37.2222	18.9641	37.1037	19.0207
7.49143	9.86094	8.00138	58.1789	18.7343	31.9601	16.8175
7.59	21.3013	15.4027	40.4137	19.5787	38.285	19.2334
7.59	34.0217	9.42611	39.173	13.3236	26.8054	13.7354
5.075	10.9806	9.65616	47.6251	19.0203	41.3943	17.8211
7.68	36.3148	14.0525	33.1292	15.728	30.556	16.1918
8	42.6222	14.8692	29.6	14.5579	27.7778	16.094
4.84	28.6946	10.5323	42.6284	15.896	28.677	14.5998
5.22	21.6453	16.2805	39.8254	19.1835	38.5293	18.7014
7.02	30.6915	17.5401	34.7114	18.4324	34.5971	18.4068
7.92	31.7617	12.8637	39.4783	16.0009	28.76	15.7908
7.65	10.9696	10.5678	50.9	20.8727	38.1303	19.8789
6.87333	22.8494	16.2477	39.5098	19.1361	37.6408	18.7226
4.0875	21.7374	15.8701	38.0602	19.1812	40.2023	19.7967
7.31	21.9681	15.9523	40.0402	19.5109	37.9917	19.4516
8	36.2103	12.8052	36.9273	15.0768	26.8623	15.4424
8.27	35.3387	13.2296	36.4865	15.3092	28.1748	15.7241
4.18	26.2201	15.3243	36.6121	18.1308	37.1679	17.9746
4.18	21.2816	16.0721	38.6414	18.9678	40.077	19.0105
4.1	23.6826	13.2037	38.6706	17.973	37.6468	16.9324
5.5	25.8262	10.7246	34.7403	17.0262	39.4335	18.2676
4.82333	20.4385	13.0311	44.3935	19.2423	35.168	16.8833
6.16	17.1527	14.4379	42.2081	20.1048	40.6393	19.892
7.17	19.9313	15.3506	42.9257	19.9914	37.143	18.2738
4	1.75312	1.50441	72.275	12.9618	25.9718	12.6129
9.62	61.2997	5.32514	26.9474	7.25944	11.7529	7.87825
4.7525	16.3437	14.2225	41.6664	19.933	41.9899	19.7092
4.771	7.38636	7.38814	44.9721	20.5366	47.6416	20.4206
8.1	20.6997	14.8268	43.6738	19.8458	35.6265	17.6981
4.72	35.4313	10.1267	38.8978	14.6615	25.671	14.4619
4.01	6.01475	5.58441	45.4912	19.1925	48.494	18.6442
0.2	3.00534	2.96019	18.0174	16.1323	78.9773	16.5054
-0.21	23.8748	10.3361	37.0019	18.9764	39.1233	15.7531
4.52333	36.4913	12.3586	34.8506	15.6256	28.6581	15.3887
4.62	29.7404	7.04412	33.4587	15.0272	36.8009	14.9719
-0.21	41.6966	6.79411	30.8945	16.3931	27.4089	13.3927
-0.93	6.48992	4.33542	36.2914	16.5397	57.2186	13.4039
-0.20613	29.3815	5.91864	34.9537	17.8009	35.6648	14.0251
3.46833	10.0981	9.57646	43.3371	19.0589	46.5648	18.528
4.45	29.3913	9.13565	44.4629	15.0914	26.1458	13.9426
4.62	54.3573	6.6769	21.0454	12.9279	24.5973	13.2869
4.26	37.6114	4.99759	28.3619	14.7649	34.0267	14.6632
7.07333	33.1959	12.2172	39.3577	15.4749	27.4464	15.2594
1.72	16.2384	13.4616	41.7886	19.2064	41.9731	17.7444
5.168	18.6649	12.1287	42.3511	18.6151	38.984	17.2783
4.24	2.46304	2.27374	42.9291	20.8211	54.6078	20.7634
4.24	2.33803	2.20074	45.1781	19.9825	52.4839	19.8588
4.24	2.31729	2.17045	45.04	19.7239	52.6427	19.5925
4.24	2.38534	2.21073	44.7876	20.2674	52.827	20.2096
4.24	2.27777	2.1256	43.3781	21.28	54.3441	21.2547
4.24	2.34497	2.20714	44.2848	20.2321	53.3702	20.1265
7.09	22.3579	14.8049	41.4443	18.9128	36.1978	17.4376
4.61333	17.7932	13.327	45.3797	20.0118	36.8271	17.4859
3.60667	20.413	15.8353	39.1633	19.3937	40.4237	19.1429
3.618	11.5069	6.87808	52.9532	17.3913	35.54	15.3915
3.93429	34.4743	12.7272	31.1297	16.7854	34.396	16.8806
7.85	24.3491	16.0633	38.8002	18.9424	36.8507	18.4127
4.39	31.6453	15.6162	33.4948	17.4646	34.8599	17.5934
2.15	18.5032	15.0213	37.8897	18.7831	43.6072	19.0435
6.02	16.0983	9.91666	52.6604	18.3733	31.2413	16.109
4.53	17.2044	13.4855	45.1791	20.0907	37.6165	17.5832
2.05333	22.8968	16.3061	36.4683	18.8146	40.6348	19.7031
1.93	25.5995	17.0038	36.0261	18.7329	38.3745	19.2591
5.2	19.4114	15.44	41.5853	19.6441	39.0033	18.4918
6.6075	22.0037	14.6515	39.8645	18.4237	38.1318	17.9264
5.85	19.006	14.6956	43.5771	20.3784	37.4169	18.2258
7.41	30.594	11.0612	43.358	15.3569	26.048	14.8288
2.78	30.5046	12.9662	35.7746	17.1495	33.7208	16.1717
2.8125	17.8256	11.5481	43.6065	19.0468	38.5679	16.7961
7.55571	28.0298	12.3605	35.6257	15.7108	36.3445	16.6053
11.6	31.7504	2.00625	58.6334	3.88129	9.61618	5.27767
2.88	33.242	13.324	33.6196	16.6303	33.1384	16.1218
0.9	25.5735	16.5984	35.3845	18.531	39.042	18.9962
2.85	32.1622	13.6209	33.9205	17.103	33.9173	16.5997
6.42	44.7273	9.99142	33.3125	12.8368	21.9602	13.771
-4.23333	2.19803	2.15013	5.89372	6.10552	91.9083	6.56305
-4.23043	3.2952	3.29801	9.83258	9.78581	86.8722	10.4516
-4.245	14.1212	12.7691	28.7102	18.3697	57.1686	21.2324
-4.24	19.0651	15.0369	31.5637	18.1108	49.3712	20.7578
-4.06	2.30225	2.2159	6.43575	6.43468	91.262	6.83819
-1.04	1.9465	1.91378	7.95118	8.53605	90.1023	8.83456
1.7	49.5084	4.18289	27.3477	15.2935	23.1439	13.4247
6.765	15.5103	13.3566	46.4545	20.0747	38.0353	18.1565
1.96667	17.8951	13.3464	41.0962	19.2639	41.0086	17.3917
7.53	26.7168	10.2897	47.1621	15.2783	26.1212	14.3842
7.53	34.3638	7.23255	47.2206	11.3467	18.4155	11.3401
1.7625	23.9134	14.1736	36.5166	18.619	39.5699	18.0032
-4.63	19.628	15.2788	32.0066	18.1257	48.3655	20.5339
-4.63	12.7378	11.8091	27.9142	17.9885	59.348	20.5792
-4.63	15.0676	13.2545	29.3979	18.1291	55.5345	20.9175
-4.63	12.9232	11.8093	27.837	18.0718	59.2398	20.6917
4.45	31.7761	13.3388	34.8734	16.537	33.3505	16.2049
7.862	35.8027	12.4811	32.4034	14.9017	31.7939	15.4991
8.35	83.0793	2.07498	11.7982	3.04454	5.12254	2.92886
8.35	88.4098	2.59758	6.37683	3.20874	5.21338	3.19784
-4.63	15.0984	13.4494	29.0765	18.5293	55.8251	21.6175
-4.63	17.0317	14.1136	30.4265	18.4153	52.5418	21.3602
-4.63	28.8201	17.5181	33.7852	18.2242	37.3947	19.0408
-3.37182	14.8105	12.9486	31.4836	18.5902	53.7059	20.8949
8.244	29.6512	3.78783	56.7584	7.54942	13.5904	7.99824
2.91	23.2507	13.7328	37.0927	18.1342	39.6566	17.7196
11.07	27.7484	16.8524	37.5694	18.865	34.6822	18.4972
11.07	23.386	14.3632	39.0929	18.0139	37.5211	19.3863
8.36667	44.679	3.299	45.1017	5.7445	10.2193	6.17812
4.17	23.1578	14.8529	37.1241	18.2995	39.718	18.5912
0.84333	26.0458	16.8211	35.542	18.3209	38.4121	18.9808
9.64	64.5483	1.31161	29.7737	1.98173	5.67799	2.12323
-0.02	7.28278	6.67266	33.4577	19.1644	59.2595	19.228
0.994	22.3601	14.183	36.3336	18.9236	41.3063	18.8
-1.49	2.27885	2.22264	9.46976	9.64522	88.2514	9.98087
8.65	49.1446	2.9899	28.9331	8.39531	21.9223	10.2575
10.5	37.9668	5.46427	28.1633	11.4317	33.8699	14.9611
8.2	64.341	8.56379	19.5122	9.47702	16.1468	10.9581
6.42	29.2338	4.70077	57.588	8.5569	13.1782	7.88686
7.93	67.7173	15.0106	14.6555	10.6853	17.6272	13.4062
6.59	21.4508	10.0742	50.8348	16.8329	27.7144	15.0703
6.59	11.7724	7.19514	64.9056	15.9664	23.322	14.1295
2.61	1.8585	1.80388	24.4689	18.5411	73.6726	18.6982
6.71	27.1038	12.3213	41.005	16.7574	31.8911	15.7601
8.46	52.8066	11.4343	27.663	11.9257	19.5305	13.5169
8.145	82.371	9.54235	7.90377	6.34747	9.7252	8.45704
6.68	8.52309	1.94092	68.6554	8.73421	22.8215	9.65706
8.38353	71.9752	5.62494	17.467	7.08532	10.5577	7.19644
7.3	1.3947	1.28289	87.2216	11.2529	11.3837	11.1744
-5.57	4.43359	4.49782	11.0612	11.1292	84.5052	12.2602
-1.32	23.233	16.4747	34.6311	18.5525	42.1359	20.152
-5.13	7.76322	8.30959	19.5378	16.4894	72.699	18.9516
1.025	18.1501	14.6842	37.0117	19.1878	44.8382	20.4662
-5.4	3.78301	4.15992	9.67284	10.3165	86.5442	11.5397
-5.22	3.2272	3.36085	8.36034	8.67922	88.4125	9.52557
8.13	19.221	11.3603	50.8998	18.3493	29.8791	16.055
7.87	37.7097	11.8082	36.3364	14.0938	25.9539	14.9698
7.44	37.7702	9.5713	37.3923	13.0797	24.8376	13.8571
7.87	44.6036	9.02377	36.2185	11.5063	19.1779	12.5182
-2.71	3.47469	3.49143	11.8524	11.8661	84.6729	12.5945
-0.28	16.2061	13.4582	35.5679	19.1013	48.226	20.5511
1.01818	11.4267	10.6921	36.6529	19.5444	51.9204	20.5122
7.44	44.3473	10.7366	29.9809	13.1169	25.6718	14.5131
8.04	46.2515	12.1502	30.9062	13.1642	22.8423	14.5705
-2.4	2.90219	2.86305	10.3074	10.7037	86.7905	11.1919
7.73182	37.7206	4.78422	44.3419	8.86267	17.9375	9.61409
-5.9	19.0214	14.9642	30.6891	18.0508	50.2895	20.6539
-5.41	5.98698	6.94891	14.5979	14.1696	79.4151	16.6842
8.62	24.7942	16.8456	38.562	19.1162	36.6438	18.7497
-4.52053	1.13981	1.04779	2.78773	2.62814	96.0725	2.81556
-2.3175	24.2919	16.3621	34.1956	18.7349	41.5125	20.0296
-4.48	4.78137	4.8132	14.4248	13.237	80.7939	14.1632
-2.105	19.911	15.1193	33.7249	18.5348	46.3641	20.3764
1.28	23.0708	16.3056	36.3257	18.8791	40.6035	19.491
-4.06	6.00027	6.01761	18.5589	15.6028	75.4408	16.7565
-4.78	2.46022	2.45757	6.42493	6.66668	91.1149	7.20106
-3.56	3.81557	4.16457	11.8343	12.1538	84.3501	13.371
3.72	26.7583	9.28093	42.1007	16.0736	31.141	14.4983
-0.39333	28.9084	17.3554	34.4999	18.3162	36.5917	18.7454
0.1525	9.91866	10.0878	32.5473	19.8351	57.5341	21.5778
1.245	14.718	12.7471	37.2923	19.5017	47.9898	20.4222
-4.08373	1.48807	1.31214	3.79521	3.5147	94.7167	3.6717
-0.2475	27.0668	17.2685	34.812	18.3479	38.1212	19.1285
-4.20438	1.38643	1.31434	3.38787	3.35419	95.2257	3.6269
-4.29	3.31008	3.40529	9.15066	9.75756	87.5393	10.5894
0.79667	26.6651	17.256	35.0599	18.4584	38.275	19.1206
8.33	18.9353	15.345	43.0147	20.5147	38.05	19.4156
8.64	7.81038	7.80122	57.9544	20.3117	34.2352	18.8606
2.02	1.47469	1.41188	12.5336	12.8369	85.9917	12.9605
2.02	1.79299	1.73337	16.5409	15.6422	81.6662	15.7699
2.74	22.3315	10.961	38.6264	17.8771	39.0422	16.2971
-0.8475	17.3823	13.2357	35.7545	18.8257	46.8632	19.0663
1.77	33.5566	9.66358	33.0612	16.444	33.3822	14.9278
-1.07571	6.52471	7.42092	23.193	18.046	70.2823	20.0434
-1.49667	21.562	16.6061	34.0179	18.6026	44.4201	21.0305
0.53	1.37621	1.27533	7.50619	7.44957	91.1176	7.53787
1.75922	1.19997	1.09473	9.63732	9.64547	89.1627	9.69101
0.802	13.7134	12.8919	35.434	19.4955	50.8526	21.6029
1.63	19.0544	15.3171	37.6973	18.8057	43.2483	19.2895
1.665	21.4113	15.1601	36.83	19.0132	41.7588	19.5247
1.518	16.4046	13.9935	36.7241	19.4701	46.8713	21.0487
1.27	2.13749	1.94097	16.174	13.1564	81.6886	13.1593
8.25	65.2489	3.43637	14.1747	8.38025	20.5764	10.1752
6.85	49.9775	5.96492	36.8425	9.11072	13.18	9.15259
-0.05	4.22876	4.37733	23.2993	17.9673	72.4719	18.6493
0.22	29.4517	17.5624	34.6414	18.2328	35.907	18.6622
8.16	36.7269	12.8021	37.0367	14.8388	26.2363	15.3633
8.16	40.8872	8.49788	40.5444	11.4128	18.5684	12.0794
6.99	24.147	14.0367	41.8589	18.4718	33.9941	16.7599
6.89	15.1484	8.68032	46.4384	15.6931	38.4133	15.5239
6.69	18.8053	13.9974	45.8627	20.1421	35.332	17.3954
5.76	4.51364	4.14901	61.0685	17.9282	34.4179	17.0428
7.23	55.3132	7.61034	29.4855	10.2444	15.2013	10.6856
2.49	4.69393	3.0625	39.5147	21.2993	55.7913	20.3189
2.49	4.70236	3.68618	60.929	15.8059	34.3686	14.4574
0.3	29.2461	17.503	34.5097	18.3822	36.2443	18.5432
0.17	23.934	17.0351	34.663	18.7429	41.4029	20.1688
-0.57	51.4322	8.2171	28.2767	15.4117	20.2911	12.2702
-16.3	2.72238	2.45929	3.34921	3.04034	93.9284	3.77096
-5.76	16.9743	13.777	29.6299	17.8137	53.3958	20.3089
-5.1	0.92568	0.85384	2.06219	1.94042	97.0121	2.12541
-15.16	5.61764	4.61789	17.5606	6.10202	76.8217	2.83891
1.37	29.277	6.86327	40.6897	15.5967	30.0333	13.0167
1.37	24.8752	7.15177	36.8397	17.2422	38.2851	14.6326
1.32	7.66444	4.3969	37.4376	21.2269	54.8979	19.097
1.06	2.00439	1.81273	14.3665	13.3319	83.6291	13.3954
1.06	1.50729	1.35182	10.7087	8.58766	87.784	8.52142
-5.04286	49.4722	12.5989	31.619	16.5832	18.9088	11.9586
-3.34	4.8795	3.22482	16.221	9.61738	78.8995	7.53859
-5.54364	56.3197	10.9371	29.8157	15.6346	13.8646	9.42989
-5.852	42.9206	12.2499	34.0331	17.8742	23.0463	12.5883
-5.33	2.57096	2.47112	6.07372	6.24279	91.3553	6.77558
-4.9	1.81638	1.66597	4.31928	4.26129	93.8643	4.5827
-5.81	78.1593	8.25825	14.8764	9.88392	6.96428	4.9775
-5.81	64.3765	9.12221	25.1934	13.7416	10.43	7.16798
0.52	9.52719	5.34716	41.1262	20.1796	49.3466	17.4479
-1.08105	2.87573	2.82873	13.3932	13.0852	83.7311	13.432
-1.19	0.20258	0.19708	0.79595	0.71568	99.0015	0.73623
-1.45	4.07689	3.98519	18.005	15.7303	77.9181	16.3138
-8.34119	9.46686	6.94841	21.9407	13.8564	68.5925	11.884
0.15	2.68848	2.52603	15.5656	14.1243	81.7459	14.302
-3.18	2.48745	1.68051	7.12168	4.91036	90.3909	4.31467
-5	1.7843	1.71759	4.33611	4.41592	93.8796	4.75721
0.15	5.44663	5.51515	28.5236	19.2627	66.0297	20.0341
-3.18	9.67737	5.98271	36.5726	16.4778	53.75	11.6199
0.62841	1.0241	0.93492	5.38527	5.45788	93.5906	5.53281
0.15	9.41394	8.67192	34.9954	19.6551	55.5906	20.1424
-12.534	21.5687	16.0994	26.8835	17.5903	51.5478	21.6017
-2.2	7.912	5.88363	34.4072	16.5409	57.6808	14.0169
-0.5	13.9	5.34596	40.469	20.8952	45.6309	16.1414
-0.5	11.0776	5.07503	40.2017	20.4814	48.7207	15.9049
-2.65	2.29374	1.55926	7.10114	4.94526	90.6051	4.38817
-10.71	23.9836	16.5986	29.6109	18.0487	46.4055	21.365
-7.52576	0.45217	0.39965	0.8447	0.7393	98.7031	0.82795
-10.33	25.2201	16.5938	30.0535	17.7215	44.7264	20.3401
-8.6	1.03418	0.9325	1.80719	1.68919	97.1586	1.89436
-5.6	16.0155	14.0108	27.8504	18.0612	56.1341	21.8665
-9.84	20.1241	15.3035	28.5272	17.5641	51.3487	20.2588
-10.1	0.46925	0.42296	0.75312	0.66116	98.7776	0.78717
-5.6	17.0413	14.9218	27.5455	18.3506	55.4131	22.8591
-13	2.71073	2.29848	3.8842	3.19992	93.4051	3.66472
-9.5	2.05601	1.94091	3.5223	3.42024	94.4217	3.89494
-12.7	6.03638	5.10004	9.38319	7.75772	84.5804	8.31922
-8.3	6.74215	7.73715	13.0978	13.7783	80.16	16.9894
-11	5.03699	5.76057	8.17453	9.20099	86.7885	11.638
-14.095	1.24398	1.18067	1.69097	1.66118	97.065	2.0672
-15.2	14.525	13.7719	18.3717	15.819	67.1033	21.6443
-10	6.16241	7.89534	10.2334	11.6897	83.6042	15.542
-2.21	3.90407	4.10901	15.2279	14.142	80.868	15.0785
-9.8	2.16827	1.80987	3.64934	3.13573	94.1824	3.3733
-2.39	1.35527	1.29986	4.12139	3.99569	94.5233	4.20399
-14.2286	3.31127	3.38734	4.43108	4.75511	92.2577	6.06592
-6.57571	0.67345	0.61087	1.30973	1.26953	98.0168	1.41569
-14.5	7.65673	7.27209	10.7897	9.64985	81.5536	11.9453
-8.07	3.7581	3.6261	7.40488	7.4861	88.837	8.38404
-7.38	1.67292	1.47864	3.25897	2.88059	95.0681	3.13398
-18.69	25.8927	17.0898	27.7186	17.5592	46.3887	21.2575
-8.72	6.27588	6.7008	12.4802	12.2771	81.2439	14.3398
